# Supplementary material for: Saccharomyces cerevisiae derived postbiotic alters gut microbiome metabolism in the human distal colon resulting in immunomodulatory potential in vitro
Source: Front Microbiol. 2024 Feb 12;15:1358456. doi: 10.3389/fmicb.2024.1358456 (PMC10895063; doi:10.3389/fmicb.2024.1358456)
Supplement: Supplementary file 1 [file Table_1.XLSX]

## Sheet: Table S2
Supplementary Table 2. KEGG KO statistical analysis. Complete output for each KEGG KO identified in the microbial community at the proximal (PC) and distal colon (DC) reactors of the SHIME® is shown.”
KEGG KO	Treatment_trt.vs.ctrl	Location	estimate	SE	df	t.ratio	p.value	p.adj
K12990	Treatment - Control	DC	-0.890755	0.235552	14	-3.78157	0.00202314	0.0248611
K02048	Treatment - Control	DC	0.487053	0.129215	14	3.76933	0.00207265	0.025156
K09925	Treatment - Control	DC	0.346988	0.0927296	14	3.74194	0.00218799	0.0260783
K05524	Treatment - Control	DC	0.449155	0.124127	14	3.61851	0.002794	0.0309291
K11734	Treatment - Control	DC	0.584607	0.166826	14	3.5043	0.00350514	0.037241
K11732	Treatment - Control	DC	0.584607	0.166826	14	3.5043	0.00350514	0.037241
K08167	Treatment - Control	DC	0.550412	0.162162	14	3.39421	0.00436289	0.0441074
K15580	Treatment - Control	DC	-0.389703	0.114945	14	-3.39034	0.0043966	0.0442788
K07653	Treatment - Control	DC	0.539259	0.159748	14	3.37568	0.00452672	0.0452793
K02496	Treatment - Control	DC	0.573431	0.170106	14	3.37103	0.00456875	0.045607
K03774	Treatment - Control	DC	0.455419	0.135222	14	3.36795	0.00459687	0.04583
K03761	Treatment - Control	DC	0.645949	0.19304	14	3.3462	0.0048001	0.0474384
K02386	Treatment - Control	DC	0.56771	0.171602	14	3.3083	0.00517612	0.0500927
K07243	Treatment - Control	DC	0.545805	0.165137	14	3.30517	0.00520845	0.0502828
K21012	Treatment - Control	DC	0.514333	0.155668	14	3.30404	0.00522018	0.0503348
K00355	Treatment - Control	DC	0.557549	0.16893	14	3.30047	0.0052574	0.050632
K00936	Treatment - Control	DC	0.395172	0.120503	14	3.27935	0.00548303	0.0523596
K19169	Treatment - Control	DC	-0.802177	0.245104	14	-3.27281	0.00555481	0.0527907
K02047	Treatment - Control	DC	0.329074	0.100834	14	3.26352	0.00565844	0.0532014
K19424	Treatment - Control	DC	-0.39209	0.120953	14	-3.24168	0.00590972	0.0551064
K01197	Treatment - Control	DC	-0.311921	0.0966191	14	-3.22836	0.00606836	0.0561891
K10297	Treatment - Control	DC	-0.378178	0.117416	14	-3.22082	0.00616006	0.0566194
K12057	Treatment - Control	DC	-0.964434	0.299501	14	-3.22014	0.00616843	0.0566194
K15600	Treatment - Control	DC	-0.984064	0.306424	14	-3.21145	0.00627597	0.0573741
K01051	Treatment - Control	DC	-0.372025	0.116954	14	-3.18094	0.00666853	0.060199
K07485	Treatment - Control	DC	-0.486565	0.153106	14	-3.17795	0.00670833	0.0604894
K16648	Treatment - Control	DC	-0.777533	0.244814	14	-3.17601	0.00673423	0.060654
K18897	Treatment - Control	DC	0.579708	0.184459	14	3.14274	0.00719466	0.0642172
K03719	Treatment - Control	DC	0.120534	0.0386849	14	3.11579	0.0075905	0.0668116
K00324	Treatment - Control	DC	0.562036	0.180815	14	3.10835	0.00770359	0.0675142
K00325	Treatment - Control	DC	0.561629	0.180736	14	3.10745	0.00771737	0.0675142
K01354	Treatment - Control	DC	0.566951	0.182748	14	3.10236	0.00779569	0.0680492
K10805	Treatment - Control	DC	0.566951	0.182748	14	3.10236	0.00779569	0.0680492
K21011	Treatment - Control	DC	0.516438	0.167704	14	3.07947	0.00815838	0.0707476
K01708	Treatment - Control	DC	-0.305088	0.101631	14	-3.00191	0.00951542	0.0795561
K09963	Treatment - Control	DC	-0.264479	0.0881711	14	-2.99961	0.00955887	0.0798352
K07455	Treatment - Control	DC	-0.349578	0.116959	14	-2.9889	0.00976405	0.0810365
K15474	Treatment - Control	DC	-0.813561	0.272636	14	-2.98405	0.0098582	0.0813071
K13288	Treatment - Control	DC	0.521962	0.174996	14	2.98271	0.00988449	0.0814392
K05795	Treatment - Control	DC	-0.714299	0.239659	14	-2.98049	0.00992804	0.081713
K01739	Treatment - Control	DC	0.343366	0.115953	14	2.96125	0.0103135	0.0845348
K09823	Treatment - Control	DC	0.476472	0.161437	14	2.95145	0.0105156	0.0856597
K13832	Treatment - Control	DC	-0.265508	0.0899941	14	-2.95028	0.01054	0.0857592
K03293	Treatment - Control	DC	0.487837	0.165703	14	2.94405	0.0106709	0.0862828
K20962	Treatment - Control	DC	-0.366838	0.125284	14	-2.92804	0.0110141	0.0883583
K01621	Treatment - Control	DC	0.540529	0.185108	14	2.92008	0.011189	0.0892579
K01595	Treatment - Control	DC	0.555689	0.190623	14	2.91512	0.0112993	0.0898028
K08884	Treatment - Control	DC	0.389534	0.133939	14	2.90828	0.011453	0.0906327
K16147	Treatment - Control	DC	0.526317	0.183015	14	2.87581	0.0122119	0.09508
K03834	Treatment - Control	DC	0.461542	0.160671	14	2.87258	0.0122899	0.0955932
K02076	Treatment - Control	DC	0.452739	0.1582	14	2.86181	0.0125541	0.0966053
K08296	Treatment - Control	DC	0.529384	0.185099	14	2.86	0.0125989	0.0968565
K18206	Treatment - Control	DC	-0.648683	0.227306	14	-2.85378	0.0127544	0.0976726
K19147	Treatment - Control	DC	-0.61771	0.217152	14	-2.84459	0.0129877	0.0990766
K04034	Treatment - Control	DC	-0.205472	0.0723269	14	-2.84087	0.0130833	0.0992326
K07230	Treatment - Control	DC	0.509066	0.179499	14	2.83604	0.0132085	0.0996471
K00647	Treatment - Control	DC	-0.353127	0.124952	14	-2.8261	0.0134699	0.100719
K11733	Treatment - Control	DC	0.401216	0.143828	14	2.78955	0.014475	0.106034
K07184	Treatment - Control	DC	0.487987	0.175381	14	2.78244	0.0146787	0.106737
K07675	Treatment - Control	DC	0.528463	0.190901	14	2.76826	0.0150936	0.108756
K10006	Treatment - Control	DC	0.556346	0.201591	14	2.75978	0.0153474	0.109985
K06219	Treatment - Control	DC	0.392491	0.143337	14	2.73824	0.0160104	0.113845
K02205	Treatment - Control	DC	0.511334	0.186953	14	2.73509	0.0161095	0.114309
K05275	Treatment - Control	DC	0.361277	0.132177	14	2.73327	0.0161671	0.114616
K06044	Treatment - Control	DC	0.467638	0.171337	14	2.72934	0.0162923	0.115084
K02046	Treatment - Control	DC	0.274205	0.100481	14	2.72892	0.0163057	0.115084
K22345	Treatment - Control	DC	0.45601	0.16763	14	2.72034	0.0165826	0.116519
K20534	Treatment - Control	DC	-0.202291	0.0743434	14	-2.72103	0.01656	0.116519
K15599	Treatment - Control	DC	0.554002	0.204255	14	2.71231	0.0168455	0.117782
K08313	Treatment - Control	DC	0.531324	0.196433	14	2.70486	0.0170933	0.118948
K22409	Treatment - Control	DC	0.533018	0.197783	14	2.69496	0.0174279	0.120957
K06330	Treatment - Control	DC	0.559935	0.209127	14	2.67748	0.018034	0.124186
K20263	Treatment - Control	DC	0.544811	0.203478	14	2.6775	0.0180336	0.124186
K00978	Treatment - Control	DC	-0.322444	0.120509	14	-2.67568	0.0180979	0.124244
K11954	Treatment - Control	DC	0.544968	0.203997	14	2.67145	0.0182481	0.124757
K03631	Treatment - Control	DC	-0.0542229	0.0203122	14	-2.66947	0.0183187	0.124952
K20374	Treatment - Control	DC	-0.57256	0.215239	14	-2.66012	0.0186567	0.126172
K05838	Treatment - Control	DC	0.407136	0.153085	14	2.65954	0.0186779	0.126207
K00999	Treatment - Control	DC	0.542341	0.204081	14	2.65748	0.018753	0.126369
K10007	Treatment - Control	DC	0.534044	0.200985	14	2.65714	0.0187656	0.126369
K07250	Treatment - Control	DC	0.412127	0.155083	14	2.65746	0.0187539	0.126369
K19776	Treatment - Control	DC	0.533522	0.200916	14	2.65544	0.0188279	0.126516
K12547	Treatment - Control	DC	-0.426001	0.160438	14	-2.65524	0.0188353	0.126516
K07220	Treatment - Control	DC	-0.237414	0.0896276	14	-2.6489	0.0190702	0.127338
K18986	Treatment - Control	DC	0.330288	0.124854	14	2.64539	0.0192011	0.127782
K00354	Treatment - Control	DC	0.4217	0.159511	14	2.6437	0.0192647	0.128098
K19230	Treatment - Control	DC	0.532271	0.201788	14	2.63778	0.0194885	0.128891
K13280	Treatment - Control	DC	-0.200865	0.0761394	14	-2.63812	0.0194756	0.128891
K11958	Treatment - Control	DC	0.539896	0.20488	14	2.63518	0.0195874	0.12916
K16209	Treatment - Control	DC	0.471614	0.179056	14	2.63388	0.0196371	0.12938
K05351	Treatment - Control	DC	0.540972	0.20568	14	2.63016	0.0197803	0.129739
K11956	Treatment - Control	DC	0.540701	0.205616	14	2.62967	0.0197992	0.129739
K11957	Treatment - Control	DC	0.540701	0.205616	14	2.62967	0.0197992	0.129739
K11955	Treatment - Control	DC	0.540701	0.205616	14	2.62967	0.0197992	0.129739
K10906	Treatment - Control	DC	0.533939	0.203081	14	2.6292	0.0198175	0.129739
K20344	Treatment - Control	DC	-0.631714	0.240353	14	-2.62828	0.0198529	0.12983
K03928	Treatment - Control	DC	-0.326794	0.124377	14	-2.62745	0.0198852	0.129934
K06046	Treatment - Control	DC	0.526656	0.200569	14	2.62581	0.0199487	0.130028
K10005	Treatment - Control	DC	0.531409	0.202533	14	2.62382	0.0200264	0.130417
K00886	Treatment - Control	DC	0.530993	0.20248	14	2.62245	0.0200797	0.130452
K01916	Treatment - Control	DC	0.342369	0.130704	14	2.61942	0.0201989	0.130996
K20814	Treatment - Control	DC	0.530125	0.202684	14	2.61552	0.0203528	0.13113
K09009	Treatment - Control	DC	0.530125	0.202684	14	2.61552	0.0203528	0.13113
K15255	Treatment - Control	DC	0.530125	0.202684	14	2.61552	0.0203528	0.13113
K21350	Treatment - Control	DC	0.530125	0.202684	14	2.61552	0.0203528	0.13113
K13571	Treatment - Control	DC	0.529704	0.202631	14	2.61414	0.0204078	0.13113
K13573	Treatment - Control	DC	0.529274	0.202578	14	2.6127	0.0204651	0.13113
K07768	Treatment - Control	DC	0.51672	0.197773	14	2.61269	0.0204653	0.13113
K07315	Treatment - Control	DC	-0.230427	0.0880688	14	-2.61645	0.0203161	0.13113
K17640	Treatment - Control	DC	0.528366	0.202612	14	2.60777	0.0206623	0.131954
K18955	Treatment - Control	DC	0.524803	0.201274	14	2.6074	0.0206772	0.131954
K13570	Treatment - Control	DC	0.528256	0.202853	14	2.60413	0.0208094	0.132585
K10352	Treatment - Control	DC	0.527262	0.202574	14	2.60282	0.0208626	0.13271
K00982	Treatment - Control	DC	0.420593	0.161808	14	2.59933	0.0210046	0.133506
K21007	Treatment - Control	DC	-0.642481	0.247495	14	-2.59594	0.0211437	0.134068
K11533	Treatment - Control	DC	0.51657	0.200652	14	2.57446	0.0220454	0.138128
K04485	Treatment - Control	DC	-0.0615287	0.0239643	14	-2.56752	0.0223448	0.139638
K02438	Treatment - Control	DC	0.48431	0.188686	14	2.56675	0.0223779	0.139659
K09935	Treatment - Control	DC	0.224794	0.0876376	14	2.56504	0.0224526	0.13975
K12513	Treatment - Control	DC	0.521122	0.203726	14	2.55796	0.0227632	0.140421
K20742	Treatment - Control	DC	0.476836	0.186277	14	2.55982	0.0226811	0.140421
K16264	Treatment - Control	DC	0.315567	0.12358	14	2.55353	0.0229596	0.141068
K03658	Treatment - Control	DC	0.309449	0.121346	14	2.55014	0.0231113	0.14178
K12071	Treatment - Control	DC	0.518124	0.203908	14	2.54097	0.0235259	0.143645
K02775	Treatment - Control	DC	-0.306532	0.121147	14	-2.53026	0.0240189	0.145769
K15545	Treatment - Control	DC	-0.705497	0.278882	14	-2.52974	0.0240432	0.145805
K16558	Treatment - Control	DC	-0.709696	0.281277	14	-2.52312	0.0243531	0.147233
K16557	Treatment - Control	DC	-0.709696	0.281277	14	-2.52312	0.0243531	0.147233
K10920	Treatment - Control	DC	-0.683719	0.271601	14	-2.51737	0.0246258	0.148542
K09016	Treatment - Control	DC	0.478609	0.190258	14	2.51557	0.0247114	0.148832
K04020	Treatment - Control	DC	0.472094	0.187934	14	2.51202	0.0248817	0.149167
K07006	Treatment - Control	DC	0.440776	0.175499	14	2.51156	0.0249039	0.149167
K19171	Treatment - Control	DC	-0.318319	0.126766	14	-2.51107	0.0249278	0.149167
K07503	Treatment - Control	DC	0.503373	0.200572	14	2.50969	0.0249942	0.149287
K08981	Treatment - Control	DC	-0.481103	0.192073	14	-2.5048	0.0252317	0.15014
K16235	Treatment - Control	DC	0.503005	0.201428	14	2.4972	0.0256048	0.151
K16236	Treatment - Control	DC	0.503005	0.201428	14	2.4972	0.0256048	0.151
K18353	Treatment - Control	DC	0.438377	0.17544	14	2.49873	0.0255292	0.151
K19664	Treatment - Control	DC	0.474921	0.190615	14	2.49152	0.0258872	0.151986
K09516	Treatment - Control	DC	-0.597738	0.240063	14	-2.48992	0.0259674	0.152232
K00989	Treatment - Control	DC	0.33269	0.133878	14	2.48503	0.0262136	0.152693
K00990	Treatment - Control	DC	0.357769	0.144223	14	2.48066	0.0264354	0.153194
K06138	Treatment - Control	DC	-0.422161	0.170196	14	-2.48044	0.0264467	0.153194
K05794	Treatment - Control	DC	0.4219	0.170961	14	2.46781	0.0270983	0.155077
K19272	Treatment - Control	DC	-0.552369	0.22413	14	-2.4645	0.027272	0.155733
K19697	Treatment - Control	DC	0.449665	0.182603	14	2.46253	0.0273755	0.155984
K02589	Treatment - Control	DC	0.241709	0.0982464	14	2.46023	0.027497	0.156342
K21364	Treatment - Control	DC	-0.655945	0.266845	14	-2.45815	0.0276074	0.156464
K17488	Treatment - Control	DC	0.4549	0.185588	14	2.45113	0.0279832	0.157861
K15845	Treatment - Control	DC	0.656927	0.268357	14	2.44796	0.028154	0.158566
K00823	Treatment - Control	DC	0.36214	0.148033	14	2.44636	0.0282411	0.158566
K10673	Treatment - Control	DC	-0.541939	0.222035	14	-2.44078	0.0285455	0.160008
K01919	Treatment - Control	DC	0.349571	0.143454	14	2.43682	0.0287638	0.160551
K01154	Treatment - Control	DC	-0.202884	0.0833499	14	-2.43412	0.028913	0.16127
K16925	Treatment - Control	DC	0.478945	0.197384	14	2.42646	0.0293417	0.163087
K16922	Treatment - Control	DC	-0.377377	0.155612	14	-2.42512	0.0294173	0.163389
K02348	Treatment - Control	DC	0.307992	0.127068	14	2.42383	0.0294901	0.163454
K16148	Treatment - Control	DC	0.410773	0.169585	14	2.42223	0.0295811	0.163729
K07341	Treatment - Control	DC	0.251551	0.103836	14	2.42258	0.0295611	0.163729
K01259	Treatment - Control	DC	0.377719	0.156615	14	2.41177	0.0301807	0.165889
K18234	Treatment - Control	DC	-0.15955	0.0663315	14	-2.40534	0.0305546	0.166673
K08314	Treatment - Control	DC	0.460882	0.192013	14	2.40026	0.0308533	0.16784
K03638	Treatment - Control	DC	0.636382	0.265296	14	2.39877	0.030942	0.167899
K15781	Treatment - Control	DC	-0.60141	0.250683	14	-2.39909	0.0309228	0.167899
K05789	Treatment - Control	DC	0.6359	0.265419	14	2.39583	0.0311163	0.168577
K16704	Treatment - Control	DC	-0.6217	0.26012	14	-2.39005	0.0314625	0.169525
K07442	Treatment - Control	DC	0.426511	0.178698	14	2.38677	0.0316606	0.16982
K09749	Treatment - Control	DC	0.328932	0.137783	14	2.38731	0.0316277	0.16982
K18889	Treatment - Control	DC	0.220451	0.0923361	14	2.38749	0.0316173	0.16982
K20947	Treatment - Control	DC	-0.654578	0.274265	14	-2.38666	0.0316671	0.16982
K00556	Treatment - Control	DC	0.408521	0.171378	14	2.38374	0.0318443	0.170539
K07649	Treatment - Control	DC	0.671444	0.281871	14	2.3821	0.0319448	0.170847
K11054	Treatment - Control	DC	-0.591731	0.248929	14	-2.37711	0.032251	0.171789
K22111	Treatment - Control	DC	-0.670998	0.28243	14	-2.3758	0.0323314	0.172101
K14292	Treatment - Control	DC	-0.612277	0.257767	14	-2.37531	0.0323621	0.172149
K08326	Treatment - Control	DC	0.252769	0.106762	14	2.36759	0.0328429	0.173542
K07487	Treatment - Control	DC	-0.281437	0.11975	14	-2.3502	0.0339506	0.177151
K10774	Treatment - Control	DC	-0.589469	0.250796	14	-2.3504	0.0339378	0.177151
K10775	Treatment - Control	DC	-0.589469	0.250796	14	-2.3504	0.0339378	0.177151
K21181	Treatment - Control	DC	-0.589469	0.250796	14	-2.3504	0.0339378	0.177151
K06137	Treatment - Control	DC	-0.317139	0.135068	14	-2.348	0.0340931	0.177777
K09118	Treatment - Control	DC	0.46719	0.199926	14	2.33681	0.0348275	0.179982
K00364	Treatment - Control	DC	-0.394566	0.168855	14	-2.33671	0.0348338	0.179982
K11961	Treatment - Control	DC	0.457915	0.196937	14	2.32518	0.0356064	0.1824
K11962	Treatment - Control	DC	0.457915	0.196937	14	2.32518	0.0356064	0.1824
K08659	Treatment - Control	DC	0.424551	0.182786	14	2.32266	0.0357773	0.182848
K03867	Treatment - Control	DC	0.418288	0.180146	14	2.32194	0.0358268	0.182848
K03100	Treatment - Control	DC	-0.0962889	0.0415558	14	-2.3171	0.0361577	0.183827
K16712	Treatment - Control	DC	-0.631114	0.27234	14	-2.31738	0.0361386	0.183827
K11737	Treatment - Control	DC	0.429212	0.185305	14	2.31625	0.0362161	0.184006
K00433	Treatment - Control	DC	0.463705	0.200394	14	2.31397	0.0363734	0.184332
K02843	Treatment - Control	DC	-0.169749	0.0733511	14	-2.3142	0.0363573	0.184332
K06211	Treatment - Control	DC	0.270951	0.117179	14	2.31228	0.0364902	0.184461
K10778	Treatment - Control	DC	0.577518	0.249949	14	2.31055	0.0366103	0.184824
K00254	Treatment - Control	DC	0.370072	0.160311	14	2.30847	0.0367552	0.185319
K01176	Treatment - Control	DC	0.23879	0.103436	14	2.30857	0.0367477	0.185319
K16013	Treatment - Control	DC	0.363085	0.157429	14	2.30634	0.0369036	0.185713
K03400	Treatment - Control	DC	0.385636	0.167341	14	2.30449	0.0370339	0.186014
K07492	Treatment - Control	DC	0.472762	0.205213	14	2.30377	0.0370845	0.186151
K02168	Treatment - Control	DC	0.681861	0.296607	14	2.29887	0.0374304	0.187033
K01090	Treatment - Control	DC	0.184604	0.080369	14	2.29696	0.0375663	0.187092
K01048	Treatment - Control	DC	0.355938	0.155146	14	2.29421	0.0377622	0.187627
K00366	Treatment - Control	DC	0.400891	0.174836	14	2.29296	0.0378522	0.187863
K02221	Treatment - Control	DC	0.360504	0.157439	14	2.28981	0.0380787	0.188514
K09952	Treatment - Control	DC	-0.338834	0.14796	14	-2.29003	0.0380624	0.188514
K13795	Treatment - Control	DC	0.181296	0.0792557	14	2.28749	0.0382464	0.189108
K17810	Treatment - Control	DC	0.276351	0.121122	14	2.28159	0.0386761	0.190757
K01244	Treatment - Control	DC	-0.559941	0.246006	14	-2.27612	0.0390778	0.19226
K18926	Treatment - Control	DC	0.388164	0.170599	14	2.2753	0.0391388	0.192411
K07326	Treatment - Control	DC	0.600076	0.26423	14	2.27104	0.0394552	0.19339
K02590	Treatment - Control	DC	0.232777	0.102561	14	2.26963	0.0395603	0.193672
K09132	Treatment - Control	DC	-0.518983	0.230003	14	-2.25642	0.0405595	0.197224
K01815	Treatment - Control	DC	-0.154139	0.0683532	14	-2.25504	0.0406653	0.197254
K10014	Treatment - Control	DC	0.567194	0.251817	14	2.25241	0.0408681	0.197443
K21459	Treatment - Control	DC	-0.58755	0.261017	14	-2.251	0.0409763	0.197794
K04342	Treatment - Control	DC	0.358008	0.159092	14	2.25032	0.0410293	0.197929
K05521	Treatment - Control	DC	-0.621261	0.276648	14	-2.24567	0.0413902	0.199307
K11690	Treatment - Control	DC	0.230532	0.102683	14	2.24508	0.0414364	0.199364
K00381	Treatment - Control	DC	0.320094	0.142761	14	2.24217	0.0416642	0.200018
K01143	Treatment - Control	DC	-0.615349	0.276289	14	-2.2272	0.0428553	0.204498
K01821	Treatment - Control	DC	-0.307818	0.138425	14	-2.22372	0.0431364	0.205554
K09967	Treatment - Control	DC	-0.224495	0.101036	14	-2.22193	0.0432814	0.205911
K07454	Treatment - Control	DC	0.391675	0.176708	14	2.21651	0.0437246	0.20715
K12239	Treatment - Control	DC	0.292725	0.132047	14	2.21683	0.0436982	0.20715
K13001	Treatment - Control	DC	-0.665851	0.300522	14	-2.21565	0.0437951	0.207166
K01697	Treatment - Control	DC	0.400931	0.180996	14	2.21514	0.0438369	0.207186
K16958	Treatment - Control	DC	0.371084	0.167612	14	2.21395	0.0439356	0.207403
K10824	Treatment - Control	DC	0.261058	0.117932	14	2.21363	0.0439613	0.207403
K02961	Treatment - Control	DC	0.0609626	0.0276353	14	2.20597	0.044598	0.208723
K00814	Treatment - Control	DC	0.361788	0.16504	14	2.19213	0.0457706	0.211881
K04656	Treatment - Control	DC	0.393752	0.179718	14	2.19094	0.0458723	0.212002
K11960	Treatment - Control	DC	0.496981	0.227672	14	2.18289	0.046569	0.214596
K20975	Treatment - Control	DC	0.572065	0.26242	14	2.17996	0.0468244	0.215148
K07465	Treatment - Control	DC	0.400601	0.183878	14	2.17863	0.0469411	0.215435
K00370	Treatment - Control	DC	0.56765	0.260591	14	2.17831	0.0469687	0.215436
K03980	Treatment - Control	DC	0.329757	0.152079	14	2.16832	0.0478539	0.217983
K00712	Treatment - Control	DC	-0.369641	0.170706	14	-2.16536	0.0481192	0.219066
K18478	Treatment - Control	DC	0.361949	0.167273	14	2.16381	0.0482581	0.219572
K05800	Treatment - Control	DC	0.432878	0.201028	14	2.15332	0.049212	0.222253
K10110	Treatment - Control	DC	-0.444896	0.206669	14	-2.1527	0.0492687	0.222383
K06929	Treatment - Control	DC	-0.305064	0.141757	14	-2.15202	0.0493308	0.222449
K00557	Treatment - Control	DC	0.353092	0.164692	14	2.14396	0.0500767	0.22475
K02458	Treatment - Control	DC	0.666623	0.311297	14	2.14144	0.0503124	0.225675
K17217	Treatment - Control	DC	-1.08754	0.507922	14	-2.14115	0.0503398	0.225675
K03830	Treatment - Control	DC	0.255423	0.119517	14	2.13713	0.0507169	0.226544
K07862	Treatment - Control	DC	0.303297	0.141983	14	2.13615	0.0508098	0.226756
K01156	Treatment - Control	DC	0.276367	0.129583	14	2.13273	0.0511334	0.227284
K07106	Treatment - Control	DC	-0.139877	0.0657234	14	-2.12827	0.0515594	0.228429
K03688	Treatment - Control	DC	0.323546	0.152381	14	2.12328	0.0520393	0.230278
K01200	Treatment - Control	DC	0.191448	0.0902514	14	2.12127	0.0522331	0.230519
K08195	Treatment - Control	DC	0.668478	0.316158	14	2.11438	0.0529052	0.232959
K00674	Treatment - Control	DC	0.31334	0.148771	14	2.10619	0.0537139	0.236127
K16137	Treatment - Control	DC	0.464678	0.220749	14	2.105	0.0538327	0.23628
K07559	Treatment - Control	DC	0.244095	0.11618	14	2.101	0.054233	0.237486
K22306	Treatment - Control	DC	0.382907	0.182824	14	2.0944	0.0548985	0.239606
K00101	Treatment - Control	DC	0.509879	0.243644	14	2.09272	0.055069	0.239954
K03639	Treatment - Control	DC	0.119855	0.0572673	14	2.09291	0.05505	0.239954
K03546	Treatment - Control	DC	-0.0648824	0.0309987	14	-2.09307	0.0550341	0.239954
K02035	Treatment - Control	DC	-0.225268	0.107776	14	-2.09015	0.0553316	0.240419
K01136	Treatment - Control	DC	-0.551202	0.263737	14	-2.08997	0.0553503	0.240419
K13483	Treatment - Control	DC	0.417921	0.200083	14	2.08874	0.0554757	0.240668
K21219	Treatment - Control	DC	-0.422195	0.202247	14	-2.08752	0.0556007	0.24088
K01629	Treatment - Control	DC	-0.206114	0.0988027	14	-2.08612	0.0557452	0.241207
K01243	Treatment - Control	DC	-0.0851323	0.0408382	14	-2.08463	0.0558991	0.241579
K03556	Treatment - Control	DC	0.238533	0.114505	14	2.08316	0.05605	0.242099
K14257	Treatment - Control	DC	0.675729	0.326015	14	2.07269	0.0571429	0.245885
K01434	Treatment - Control	DC	0.605787	0.292312	14	2.0724	0.0571737	0.245885
K06994	Treatment - Control	DC	0.315357	0.15217	14	2.07239	0.0571746	0.245885
K21515	Treatment - Control	DC	0.235935	0.113965	14	2.07024	0.0574016	0.246594
K18351	Treatment - Control	DC	0.593148	0.286565	14	2.06986	0.0574425	0.246635
K11102	Treatment - Control	DC	0.67506	0.326646	14	2.06664	0.0577836	0.247832
K07116	Treatment - Control	DC	0.601625	0.291087	14	2.06682	0.0577648	0.247832
K08681	Treatment - Control	DC	0.323386	0.156645	14	2.06444	0.0580178	0.248299
K03466	Treatment - Control	DC	0.0609128	0.0295278	14	2.06289	0.0581836	0.248874
K03573	Treatment - Control	DC	0.382234	0.185386	14	2.06183	0.0582976	0.249227
K19226	Treatment - Control	DC	0.542684	0.263433	14	2.06005	0.0584891	0.249622
K03119	Treatment - Control	DC	0.675171	0.327858	14	2.05934	0.0585651	0.249697
K01429	Treatment - Control	DC	0.40828	0.198317	14	2.05873	0.0586313	0.249845
K04654	Treatment - Control	DC	0.395458	0.192634	14	2.0529	0.0592626	0.251723
K21699	Treatment - Control	DC	0.6691	0.326283	14	2.05068	0.0595055	0.252484
K12987	Treatment - Control	DC	0.667943	0.325815	14	2.05007	0.0595717	0.25263
K07346	Treatment - Control	DC	0.673702	0.330839	14	2.03634	0.0610915	0.253114
K11074	Treatment - Control	DC	0.672512	0.330197	14	2.0367	0.0610513	0.253114
K14727	Treatment - Control	DC	0.67251	0.328754	14	2.04563	0.0600592	0.253114
K14052	Treatment - Control	DC	0.667861	0.327368	14	2.04009	0.0606728	0.253114
K05921	Treatment - Control	DC	0.666468	0.326857	14	2.03902	0.0607925	0.253114
K15862	Treatment - Control	DC	0.666468	0.326857	14	2.03902	0.0607925	0.253114
K19735	Treatment - Control	DC	0.66602	0.325765	14	2.04448	0.0601866	0.253114
K00404	Treatment - Control	DC	0.665881	0.326501	14	2.03945	0.0607448	0.253114
K07303	Treatment - Control	DC	0.665881	0.326501	14	2.03945	0.0607448	0.253114
K13489	Treatment - Control	DC	0.665881	0.326501	14	2.03945	0.0607448	0.253114
K13488	Treatment - Control	DC	0.664997	0.326053	14	2.03954	0.0607344	0.253114
K02625	Treatment - Control	DC	0.664917	0.326601	14	2.03587	0.0611442	0.253114
K07690	Treatment - Control	DC	0.664917	0.326601	14	2.03587	0.0611442	0.253114
K21833	Treatment - Control	DC	0.664107	0.325717	14	2.03891	0.0608044	0.253114
K07044	Treatment - Control	DC	0.664107	0.325717	14	2.03891	0.0608044	0.253114
K17061	Treatment - Control	DC	0.664107	0.325717	14	2.03891	0.0608044	0.253114
K21137	Treatment - Control	DC	0.664107	0.325717	14	2.03891	0.0608044	0.253114
K10228	Treatment - Control	DC	0.664107	0.325717	14	2.03891	0.0608044	0.253114
K16140	Treatment - Control	DC	0.664107	0.325717	14	2.03891	0.0608044	0.253114
K13246	Treatment - Control	DC	0.664107	0.325717	14	2.03891	0.0608044	0.253114
K00148	Treatment - Control	DC	0.664107	0.325717	14	2.03891	0.0608044	0.253114
K19609	Treatment - Control	DC	0.664107	0.325717	14	2.03891	0.0608044	0.253114
K11311	Treatment - Control	DC	0.664107	0.325717	14	2.03891	0.0608044	0.253114
K13778	Treatment - Control	DC	0.664107	0.325717	14	2.03891	0.0608044	0.253114
K12368	Treatment - Control	DC	0.547209	0.267864	14	2.04286	0.0603652	0.253114
K02415	Treatment - Control	DC	0.459869	0.225784	14	2.03677	0.0610438	0.253114
K19180	Treatment - Control	DC	0.37686	0.185114	14	2.03583	0.0611484	0.253114
K04653	Treatment - Control	DC	0.375367	0.184315	14	2.03655	0.0610682	0.253114
K09458	Treatment - Control	DC	-0.0833303	0.0408527	14	-2.03977	0.0607084	0.253114
K06989	Treatment - Control	DC	-0.364393	0.179013	14	-2.03557	0.0611778	0.253114
K08280	Treatment - Control	DC	-0.455876	0.222632	14	-2.04767	0.0598351	0.253114
K01825	Treatment - Control	DC	0.665321	0.327043	14	2.03435	0.0613149	0.253379
K03808	Treatment - Control	DC	0.673892	0.331514	14	2.03277	0.0614928	0.253454
K18300	Treatment - Control	DC	0.669085	0.329015	14	2.0336	0.061399	0.253454
K21133	Treatment - Control	DC	0.667941	0.328574	14	2.03285	0.0614838	0.253454
K12256	Treatment - Control	DC	0.667941	0.328574	14	2.03285	0.0614838	0.253454
K18072	Treatment - Control	DC	0.67236	0.331241	14	2.02982	0.0618256	0.254083
K06598	Treatment - Control	DC	0.669847	0.33002	14	2.02971	0.0618378	0.254083
K16074	Treatment - Control	DC	0.66653	0.328375	14	2.02978	0.0618298	0.254083
K11963	Treatment - Control	DC	0.461556	0.227384	14	2.02985	0.061822	0.254083
K00523	Treatment - Control	DC	0.668478	0.329458	14	2.02903	0.0619158	0.254272
K01969	Treatment - Control	DC	0.672317	0.331412	14	2.02864	0.0619593	0.254319
K11073	Treatment - Control	DC	0.665913	0.328604	14	2.02649	0.0622035	0.254949
K07644	Treatment - Control	DC	0.674324	0.332878	14	2.02574	0.0622894	0.255013
K10126	Treatment - Control	DC	0.654815	0.323223	14	2.02589	0.0622719	0.255013
K14347	Treatment - Control	DC	0.672576	0.332185	14	2.0247	0.0624079	0.255103
K06916	Treatment - Control	DC	0.671462	0.331602	14	2.0249	0.0623849	0.255103
K02460	Treatment - Control	DC	0.591151	0.29193	14	2.02497	0.0623768	0.255103
K09472	Treatment - Control	DC	0.663859	0.328184	14	2.02282	0.0626226	0.255672
K21136	Treatment - Control	DC	0.668934	0.33105	14	2.02065	0.0628724	0.256209
K06597	Treatment - Control	DC	0.675515	0.334418	14	2.01997	0.0629505	0.256264
K01959	Treatment - Control	DC	0.651778	0.322626	14	2.02023	0.0629208	0.256264
K16872	Treatment - Control	DC	0.656811	0.325283	14	2.0192	0.0630388	0.256492
K12262	Treatment - Control	DC	0.674658	0.334246	14	2.01845	0.0631258	0.256582
K00690	Treatment - Control	DC	0.359405	0.178046	14	2.01861	0.0631076	0.256582
K06215	Treatment - Control	DC	0.320628	0.158883	14	2.01801	0.063176	0.256655
K00799	Treatment - Control	DC	0.680805	0.337589	14	2.01667	0.0633314	0.257022
K19611	Treatment - Control	DC	0.677861	0.337013	14	2.01138	0.0639461	0.257987
K00108	Treatment - Control	DC	0.667598	0.331719	14	2.01254	0.0638108	0.257987
K11900	Treatment - Control	DC	0.667351	0.331727	14	2.01175	0.0639033	0.257987
K11893	Treatment - Control	DC	0.664874	0.330603	14	2.01109	0.0639797	0.257987
K11892	Treatment - Control	DC	0.664874	0.330603	14	2.01109	0.0639797	0.257987
K01428	Treatment - Control	DC	0.430024	0.213797	14	2.01137	0.0639479	0.257987
K17320	Treatment - Control	DC	0.325988	0.16208	14	2.01127	0.0639588	0.257987
K10680	Treatment - Control	DC	0.688727	0.342894	14	2.00857	0.0642747	0.258327
K07345	Treatment - Control	DC	0.68491	0.341066	14	2.00814	0.0643255	0.258327
K05710	Treatment - Control	DC	0.680673	0.339021	14	2.00776	0.0643699	0.258327
K07789	Treatment - Control	DC	0.680673	0.339021	14	2.00776	0.0643699	0.258327
K07788	Treatment - Control	DC	0.680673	0.339021	14	2.00776	0.0643699	0.258327
K12943	Treatment - Control	DC	0.677238	0.337307	14	2.00778	0.0643681	0.258327
K13491	Treatment - Control	DC	0.654627	0.32582	14	2.00916	0.0642056	0.258327
K18900	Treatment - Control	DC	0.682996	0.340322	14	2.00691	0.0644699	0.258467
K03217	Treatment - Control	DC	0.0578391	0.0288172	14	2.00711	0.0644471	0.258467
K11209	Treatment - Control	DC	0.684094	0.341147	14	2.00528	0.0646625	0.258729
K02573	Treatment - Control	DC	-0.133435	0.0665426	14	-2.00526	0.0646652	0.258729
K18581	Treatment - Control	DC	-0.212598	0.106082	14	-2.0041	0.0648017	0.25912
K07390	Treatment - Control	DC	0.66889	0.333883	14	2.00337	0.0648882	0.259226
K15540	Treatment - Control	DC	0.674815	0.337442	14	1.99979	0.0653126	0.260658
K03187	Treatment - Control	DC	0.378328	0.18938	14	1.99772	0.0655597	0.261241
K02455	Treatment - Control	DC	0.53556	0.268455	14	1.99497	0.0658893	0.262168
K01191	Treatment - Control	DC	0.121345	0.0610987	14	1.98604	0.0669685	0.266044
K01118	Treatment - Control	DC	0.436015	0.219739	14	1.98424	0.0671887	0.266398
K15770	Treatment - Control	DC	0.235818	0.118873	14	1.98378	0.0672453	0.266398
K01589	Treatment - Control	DC	0.320452	0.161799	14	1.98055	0.0676405	0.267257
K07347	Treatment - Control	DC	0.402969	0.203617	14	1.97905	0.067825	0.267853
K18843	Treatment - Control	DC	-0.428899	0.217063	14	-1.97592	0.0682117	0.269112
K03472	Treatment - Control	DC	0.64612	0.327153	14	1.97498	0.0683288	0.269414
K19165	Treatment - Control	DC	0.318908	0.161508	14	1.97456	0.0683808	0.269414
K03071	Treatment - Control	DC	-0.434731	0.220954	14	-1.96752	0.0692601	0.27203
K16957	Treatment - Control	DC	0.272219	0.138399	14	1.96691	0.0693364	0.27206
K00392	Treatment - Control	DC	0.24725	0.125917	14	1.9636	0.0697539	0.272887
K00077	Treatment - Control	DC	-0.134096	0.0684227	14	-1.95981	0.0702342	0.27436
K15852	Treatment - Control	DC	0.646379	0.330146	14	1.95786	0.0704829	0.27506
K01657	Treatment - Control	DC	0.0657698	0.0336356	14	1.95536	0.0708025	0.27576
K00756	Treatment - Control	DC	-0.108138	0.0553358	14	-1.95421	0.0709501	0.27576
K01854	Treatment - Control	DC	-0.141293	0.0722626	14	-1.95527	0.0708148	0.27576
K07506	Treatment - Control	DC	0.282333	0.144715	14	1.95095	0.0713693	0.277019
K02372	Treatment - Control	DC	-0.116694	0.0598765	14	-1.94891	0.0716332	0.277771
K00689	Treatment - Control	DC	0.318256	0.163527	14	1.9462	0.0719855	0.278865
K01304	Treatment - Control	DC	0.260066	0.133695	14	1.94522	0.0721128	0.279198
K03580	Treatment - Control	DC	0.376543	0.193777	14	1.94318	0.0723796	0.279844
K06608	Treatment - Control	DC	-0.407595	0.209942	14	-1.94147	0.0726031	0.28042
K01430	Treatment - Control	DC	0.382771	0.197339	14	1.93966	0.0728404	0.280664
K03502	Treatment - Control	DC	0.231079	0.119177	14	1.93896	0.0729333	0.280664
K06899	Treatment - Control	DC	0.266429	0.137446	14	1.93842	0.0730041	0.280752
K17319	Treatment - Control	DC	0.300163	0.155074	14	1.93561	0.0733749	0.281944
K20543	Treatment - Control	DC	0.257739	0.133183	14	1.93523	0.0734256	0.281963
K11959	Treatment - Control	DC	0.524096	0.271174	14	1.93269	0.0737624	0.282845
K12988	Treatment - Control	DC	0.507153	0.262508	14	1.93195	0.0738614	0.283088
K02532	Treatment - Control	DC	0.340174	0.176108	14	1.93161	0.0739058	0.283121
K16959	Treatment - Control	DC	0.293282	0.152471	14	1.92352	0.0749911	0.286448
K07639	Treatment - Control	DC	0.428463	0.223616	14	1.91607	0.0760034	0.289478
K02659	Treatment - Control	DC	0.619846	0.324149	14	1.91223	0.0765301	0.290785
K17318	Treatment - Control	DC	0.292847	0.153141	14	1.91227	0.0765237	0.290785
K03736	Treatment - Control	DC	0.251728	0.131622	14	1.91251	0.0764916	0.290785
K14086	Treatment - Control	DC	0.253792	0.132763	14	1.91161	0.0766147	0.290967
K12372	Treatment - Control	DC	0.256976	0.134516	14	1.91037	0.0767852	0.291335
K06995	Treatment - Control	DC	0.601587	0.314956	14	1.91007	0.0768276	0.291357
K00302	Treatment - Control	DC	0.557033	0.291767	14	1.90917	0.0769511	0.291685
K15524	Treatment - Control	DC	0.200448	0.105068	14	1.90779	0.0771422	0.291852
K01028	Treatment - Control	DC	0.378254	0.19863	14	1.90432	0.0776249	0.293066
K07334	Treatment - Control	DC	-0.360134	0.189131	14	-1.90415	0.0776481	0.293066
K22292	Treatment - Control	DC	0.406866	0.213759	14	1.90338	0.0777549	0.29319
K00702	Treatment - Control	DC	0.318836	0.167694	14	1.9013	0.0780464	0.29387
K03404	Treatment - Control	DC	0.432079	0.227607	14	1.89836	0.0784589	0.295283
K15531	Treatment - Control	DC	0.321842	0.169663	14	1.89695	0.0786574	0.295818
K03077	Treatment - Control	DC	-0.249037	0.1313	14	-1.8967	0.078692	0.295818
K07486	Treatment - Control	DC	0.172642	0.0910582	14	1.89595	0.0787979	0.295996
K14160	Treatment - Control	DC	0.419433	0.221347	14	1.89491	0.078945	0.296268
K09797	Treatment - Control	DC	-0.285174	0.150535	14	-1.8944	0.0790175	0.2964
K02617	Treatment - Control	DC	0.31006	0.163997	14	1.89064	0.079551	0.297591
K06718	Treatment - Control	DC	0.149343	0.0789745	14	1.89102	0.0794968	0.297591
K17686	Treatment - Control	DC	0.0533591	0.028217	14	1.89103	0.0794963	0.297591
K04066	Treatment - Control	DC	-0.030671	0.0162276	14	-1.89005	0.0796358	0.297591
K09765	Treatment - Control	DC	-0.198158	0.104766	14	-1.89145	0.0794364	0.297591
K04757	Treatment - Control	DC	-0.440831	0.233188	14	-1.89046	0.0795774	0.297591
K07245	Treatment - Control	DC	-0.423963	0.224428	14	-1.88908	0.0797739	0.297641
K00383	Treatment - Control	DC	0.326807	0.173415	14	1.88454	0.0804245	0.29941
K15984	Treatment - Control	DC	0.307923	0.163383	14	1.88467	0.080405	0.29941
K17311	Treatment - Control	DC	0.315791	0.167658	14	1.88353	0.0805689	0.299807
K17050	Treatment - Control	DC	0.47665	0.253741	14	1.87849	0.0812984	0.302238
K01153	Treatment - Control	DC	-0.0939987	0.0501256	14	-1.87526	0.081768	0.303841
K21479	Treatment - Control	DC	0.476557	0.254406	14	1.87322	0.0820673	0.304752
K05770	Treatment - Control	DC	-0.351927	0.187889	14	-1.87306	0.08209	0.304752
K02246	Treatment - Control	DC	0.583836	0.312043	14	1.87101	0.0823907	0.305582
K03762	Treatment - Control	DC	0.397516	0.212504	14	1.87062	0.0824481	0.305652
K01692	Treatment - Control	DC	0.599928	0.321032	14	1.86875	0.0827246	0.306207
K00874	Treatment - Control	DC	-0.0930927	0.0498077	14	-1.86904	0.082681	0.306207
K11060	Treatment - Control	DC	-0.288937	0.154631	14	-1.86856	0.0827525	0.306207
K16091	Treatment - Control	DC	0.367839	0.197144	14	1.86584	0.0831541	0.307263
K02784	Treatment - Control	DC	0.340646	0.183139	14	1.86005	0.0840167	0.310017
K01146	Treatment - Control	DC	0.226586	0.121853	14	1.8595	0.0840989	0.310176
K03818	Treatment - Control	DC	-0.399699	0.215027	14	-1.85884	0.0841977	0.310396
K03810	Treatment - Control	DC	0.223701	0.120688	14	1.85355	0.0849939	0.312894
K00285	Treatment - Control	DC	0.471572	0.254545	14	1.85261	0.0851363	0.313273
K01802	Treatment - Control	DC	0.0694716	0.0375121	14	1.85198	0.0852314	0.313427
K07054	Treatment - Control	DC	0.627935	0.339535	14	1.8494	0.0856229	0.31448
K14048	Treatment - Control	DC	0.389344	0.210604	14	1.8487	0.0857288	0.314723
K07679	Treatment - Control	DC	0.413976	0.224591	14	1.84325	0.0865636	0.316687
K00041	Treatment - Control	DC	-0.249432	0.13539	14	-1.84232	0.0867066	0.316845
K15532	Treatment - Control	DC	-0.211421	0.114812	14	-1.84145	0.0868405	0.317188
K02459	Treatment - Control	DC	0.594622	0.323553	14	1.83779	0.0874058	0.318812
K03281	Treatment - Control	DC	-0.0641753	0.0349294	14	-1.83728	0.0874841	0.318888
K19092	Treatment - Control	DC	0.466229	0.253854	14	1.8366	0.0875901	0.319044
K22299	Treatment - Control	DC	0.11338	0.0619054	14	1.8315	0.0883845	0.321494
K07716	Treatment - Control	DC	0.192956	0.10571	14	1.82533	0.089356	0.324581
K21023	Treatment - Control	DC	0.550015	0.30197	14	1.82142	0.0899753	0.326083
K06990	Treatment - Control	DC	-0.196233	0.107721	14	-1.82169	0.0899332	0.326083
K02575	Treatment - Control	DC	0.43281	0.23789	14	1.81937	0.0903017	0.326669
K00368	Treatment - Control	DC	0.370827	0.203813	14	1.81944	0.0902903	0.326669
K02121	Treatment - Control	DC	-0.124	0.0681475	14	-1.81959	0.0902675	0.326669
K02492	Treatment - Control	DC	0.161433	0.0888658	14	1.8166	0.0907458	0.327677
K03190	Treatment - Control	DC	0.374923	0.206743	14	1.81348	0.0912466	0.329036
K19333	Treatment - Control	DC	0.195578	0.107896	14	1.81265	0.0913807	0.329355
K06958	Treatment - Control	DC	-0.0786874	0.0434158	14	-1.81241	0.0914184	0.329355
K03694	Treatment - Control	DC	-0.0377268	0.0208188	14	-1.81215	0.0914612	0.32936
K14161	Treatment - Control	DC	0.194095	0.107186	14	1.81081	0.0916765	0.329778
K07741	Treatment - Control	DC	-0.210031	0.11599	14	-1.81077	0.0916831	0.329778
K10003	Treatment - Control	DC	0.325888	0.180088	14	1.80961	0.0918722	0.329941
K09817	Treatment - Control	DC	0.0377815	0.0208831	14	1.80919	0.0919403	0.330036
K19689	Treatment - Control	DC	-0.225884	0.125164	14	-1.80471	0.0926687	0.332049
K01126	Treatment - Control	DC	0.082677	0.0458599	14	1.80282	0.092978	0.332518
K00549	Treatment - Control	DC	0.205097	0.114024	14	1.79872	0.0936514	0.334263
K15924	Treatment - Control	DC	-0.174016	0.0969434	14	-1.79502	0.094262	0.335785
K16926	Treatment - Control	DC	0.271074	0.151182	14	1.79303	0.0945926	0.33666
K04091	Treatment - Control	DC	0.597029	0.333067	14	1.79252	0.094678	0.336661
K08305	Treatment - Control	DC	0.581582	0.324882	14	1.79013	0.095076	0.337774
K10004	Treatment - Control	DC	0.322384	0.180138	14	1.78965	0.0951565	0.337908
K02489	Treatment - Control	DC	0.183137	0.102409	14	1.78829	0.0953834	0.338108
K07240	Treatment - Control	DC	-0.0828394	0.0463178	14	-1.7885	0.0953486	0.338108
K07223	Treatment - Control	DC	0.354955	0.19866	14	1.78674	0.0956437	0.338728
K00244	Treatment - Control	DC	-0.0673622	0.0377311	14	-1.78532	0.0958821	0.33942
K02411	Treatment - Control	DC	-0.175033	0.0982053	14	-1.78231	0.0963903	0.340464
K06075	Treatment - Control	DC	0.20635	0.116289	14	1.77446	0.0977269	0.343954
K03923	Treatment - Control	DC	0.572755	0.323036	14	1.77304	0.0979699	0.344656
K08086	Treatment - Control	DC	0.436647	0.24639	14	1.77218	0.0981172	0.345021
K03405	Treatment - Control	DC	0.395895	0.223899	14	1.76818	0.0988054	0.346596
K03470	Treatment - Control	DC	-0.0703571	0.0398078	14	-1.76742	0.0989377	0.346596
K19140	Treatment - Control	DC	-0.212383	0.120163	14	-1.76745	0.0989325	0.346596
K02660	Treatment - Control	DC	0.441748	0.25	14	1.76699	0.0990121	0.34663
K20265	Treatment - Control	DC	-0.131608	0.0745471	14	-1.76543	0.099282	0.347421
K00694	Treatment - Control	DC	0.290859	0.165208	14	1.76056	0.100131	0.349929
K01728	Treatment - Control	DC	0.3183	0.181036	14	1.75821	0.100543	0.350903
K00963	Treatment - Control	DC	0.219474	0.124896	14	1.75725	0.100711	0.351338
K18491	Treatment - Control	DC	0.172343	0.0981781	14	1.75542	0.101034	0.351998
K09469	Treatment - Control	DC	0.343248	0.195866	14	1.75246	0.101556	0.353505
K01218	Treatment - Control	DC	0.276989	0.158365	14	1.74906	0.10216	0.355311
K14680	Treatment - Control	DC	0.207924	0.118879	14	1.74904	0.102164	0.355311
K17735	Treatment - Control	DC	0.581539	0.332889	14	1.74694	0.102537	0.356296
K07032	Treatment - Control	DC	-0.423622	0.242569	14	-1.7464	0.102634	0.356467
K02377	Treatment - Control	DC	-0.142363	0.0815417	14	-1.74589	0.102726	0.356482
K11178	Treatment - Control	DC	0.221548	0.127165	14	1.74221	0.103386	0.358615
K01653	Treatment - Control	DC	0.0430026	0.0247347	14	1.73855	0.104047	0.360277
K05823	Treatment - Control	DC	-0.660294	0.380571	14	-1.73501	0.104689	0.362208
K03188	Treatment - Control	DC	0.359668	0.207387	14	1.73428	0.104821	0.362483
K00563	Treatment - Control	DC	0.258533	0.149158	14	1.73328	0.105003	0.362883
K07270	Treatment - Control	DC	0.331994	0.191824	14	1.73072	0.105471	0.364254
K02452	Treatment - Control	DC	0.552029	0.319247	14	1.72916	0.105758	0.364767
K01782	Treatment - Control	DC	0.505853	0.29247	14	1.72959	0.105678	0.364767
K07782	Treatment - Control	DC	0.550735	0.318612	14	1.72854	0.105871	0.36484
K00547	Treatment - Control	DC	0.252269	0.146021	14	1.72763	0.106039	0.365261
K08084	Treatment - Control	DC	0.477105	0.276227	14	1.72722	0.106114	0.365359
K07684	Treatment - Control	DC	0.303069	0.175763	14	1.72431	0.106651	0.366573
K02462	Treatment - Control	DC	0.555295	0.322116	14	1.7239	0.106727	0.366674
K09951	Treatment - Control	DC	-0.131763	0.0764979	14	-1.72244	0.106996	0.367281
K03307	Treatment - Control	DC	-0.14574	0.0846756	14	-1.72115	0.107236	0.367946
K20011	Treatment - Control	DC	0.348132	0.202499	14	1.71918	0.107603	0.368257
K02171	Treatment - Control	DC	0.178361	0.103729	14	1.7195	0.107544	0.368257
K07115	Treatment - Control	DC	0.333367	0.194266	14	1.71603	0.108191	0.369939
K08300	Treatment - Control	DC	0.0632045	0.0369097	14	1.71241	0.108872	0.371787
K19418	Treatment - Control	DC	0.34197	0.199813	14	1.71145	0.109052	0.372241
K02314	Treatment - Control	DC	-0.0668922	0.0391917	14	-1.70679	0.109933	0.374443
K16055	Treatment - Control	DC	-0.413693	0.242775	14	-1.70402	0.110461	0.376079
K00883	Treatment - Control	DC	0.170153	0.0999001	14	1.70323	0.110611	0.376395
K07284	Treatment - Control	DC	0.304956	0.179093	14	1.70278	0.110697	0.376397
K07132	Treatment - Control	DC	-0.406291	0.238975	14	-1.70014	0.111203	0.377634
K01834	Treatment - Control	DC	0.15852	0.0935468	14	1.69455	0.11228	0.380637
K03189	Treatment - Control	DC	0.377323	0.222899	14	1.6928	0.112618	0.381041
K07729	Treatment - Control	DC	0.0832692	0.0491934	14	1.69269	0.112639	0.381041
K07474	Treatment - Control	DC	-0.352873	0.208625	14	-1.69142	0.112886	0.38155
K08234	Treatment - Control	DC	0.14863	0.0879017	14	1.69087	0.112993	0.381698
K03326	Treatment - Control	DC	-0.330109	0.19525	14	-1.6907	0.113026	0.381698
K01113	Treatment - Control	DC	0.34141	0.202191	14	1.68855	0.113446	0.382789
K07673	Treatment - Control	DC	0.358687	0.21248	14	1.68809	0.113534	0.382924
K01795	Treatment - Control	DC	0.346841	0.205551	14	1.68737	0.113675	0.383236
K03578	Treatment - Control	DC	0.217356	0.12887	14	1.68663	0.11382	0.383562
K00004	Treatment - Control	DC	0.234617	0.139278	14	1.68453	0.114232	0.384783
K00943	Treatment - Control	DC	0.17014	0.101016	14	1.68429	0.114279	0.384783
K06221	Treatment - Control	DC	0.268018	0.159437	14	1.68103	0.114922	0.386168
K05825	Treatment - Control	DC	0.26468	0.15748	14	1.68072	0.114983	0.386168
K01256	Treatment - Control	DC	0.252933	0.150434	14	1.68136	0.114856	0.386168
K02519	Treatment - Control	DC	-0.137971	0.0821454	14	-1.67959	0.115205	0.386718
K00066	Treatment - Control	DC	-0.415446	0.247378	14	-1.67939	0.115244	0.386718
K15587	Treatment - Control	DC	0.270129	0.160944	14	1.6784	0.115442	0.387038
K02890	Treatment - Control	DC	0.0506728	0.0302287	14	1.67631	0.115855	0.387782
K00394	Treatment - Control	DC	0.265123	0.158322	14	1.67458	0.116201	0.388613
K03219	Treatment - Control	DC	0.530615	0.317054	14	1.67358	0.1164	0.388933
K11103	Treatment - Control	DC	0.524173	0.313229	14	1.67345	0.116426	0.388933
K01524	Treatment - Control	DC	0.10986	0.0656523	14	1.67336	0.116444	0.388933
K18991	Treatment - Control	DC	0.37828	0.226125	14	1.67288	0.116539	0.389086
K21470	Treatment - Control	DC	-0.308951	0.184827	14	-1.67157	0.116801	0.389632
K00697	Treatment - Control	DC	-0.409138	0.244902	14	-1.67062	0.116992	0.389942
K02041	Treatment - Control	DC	0.364376	0.218461	14	1.66793	0.117533	0.391083
K03734	Treatment - Control	DC	0.0596489	0.0357592	14	1.66807	0.117504	0.391083
K20429	Treatment - Control	DC	-0.158057	0.0947762	14	-1.66769	0.117581	0.391083
K06413	Treatment - Control	DC	0.328289	0.196919	14	1.66713	0.117694	0.391292
K06880	Treatment - Control	DC	0.325855	0.1955	14	1.66678	0.117765	0.391365
K20345	Treatment - Control	DC	-0.354719	0.212979	14	-1.66551	0.118021	0.391886
K10710	Treatment - Control	DC	-0.280911	0.168691	14	-1.66525	0.118074	0.391899
K03279	Treatment - Control	DC	0.305117	0.183313	14	1.66446	0.118233	0.392027
K01920	Treatment - Control	DC	0.45847	0.276038	14	1.66089	0.118957	0.393511
K06986	Treatment - Control	DC	0.23223	0.140102	14	1.65757	0.119634	0.394926
K02114	Treatment - Control	DC	-0.0341433	0.0205931	14	-1.658	0.119547	0.394926
K03577	Treatment - Control	DC	0.469565	0.28359	14	1.65579	0.119998	0.395775
K03930	Treatment - Control	DC	0.306969	0.185522	14	1.65463	0.120237	0.396257
K06985	Treatment - Control	DC	-0.357286	0.216	14	-1.6541	0.120346	0.39645
K00797	Treatment - Control	DC	0.210131	0.127073	14	1.65362	0.120443	0.396608
K21449	Treatment - Control	DC	-0.145117	0.0878093	14	-1.65263	0.120647	0.396947
K04652	Treatment - Control	DC	0.293612	0.177887	14	1.65055	0.121076	0.398195
K10541	Treatment - Control	DC	-0.142713	0.0865914	14	-1.64812	0.12158	0.399685
K01792	Treatment - Control	DC	0.474558	0.288297	14	1.64607	0.122004	0.400581
K07504	Treatment - Control	DC	-0.447048	0.271731	14	-1.64518	0.12219	0.400859
K11183	Treatment - Control	DC	0.513004	0.312235	14	1.643	0.122644	0.402017
K02824	Treatment - Control	DC	0.0690492	0.0420491	14	1.64211	0.122831	0.402463
K00848	Treatment - Control	DC	-0.125928	0.0768146	14	-1.63938	0.123403	0.403838
K00196	Treatment - Control	DC	-0.23536	0.143891	14	-1.63569	0.12418	0.405542
K03785	Treatment - Control	DC	-0.0737712	0.0452322	14	-1.63095	0.125185	0.40832
K12143	Treatment - Control	DC	-0.181397	0.111326	14	-1.62941	0.125511	0.40911
K10233	Treatment - Control	DC	0.285272	0.175177	14	1.62848	0.125711	0.409529
K03806	Treatment - Control	DC	0.478428	0.293841	14	1.62819	0.125772	0.409561
K08077	Treatment - Control	DC	0.337097	0.207201	14	1.62691	0.126046	0.410285
K04940	Treatment - Control	DC	0.250247	0.153854	14	1.62652	0.12613	0.410388
K01193	Treatment - Control	DC	0.0642939	0.0396464	14	1.62168	0.127168	0.413012
K13308	Treatment - Control	DC	-0.156696	0.0966275	14	-1.62165	0.127174	0.413012
K19713	Treatment - Control	DC	0.555642	0.342934	14	1.62026	0.127475	0.413575
K08320	Treatment - Control	DC	0.246261	0.152196	14	1.61806	0.127951	0.414782
K05913	Treatment - Control	DC	0.322347	0.199387	14	1.61669	0.128248	0.415233
K01953	Treatment - Control	DC	-0.0643915	0.0399579	14	-1.61148	0.129382	0.417713
K11904	Treatment - Control	DC	0.118564	0.0736862	14	1.60904	0.129919	0.418933
K19309	Treatment - Control	DC	0.142371	0.0886349	14	1.60626	0.130529	0.420557
K05523	Treatment - Control	DC	0.477178	0.297462	14	1.60417	0.130991	0.421705
K00180	Treatment - Control	DC	-0.132207	0.0824614	14	-1.60326	0.131193	0.422067
K22320	Treatment - Control	DC	0.472714	0.294931	14	1.6028	0.131295	0.422168
K02167	Treatment - Control	DC	0.299787	0.187339	14	1.60024	0.131862	0.423648
K10040	Treatment - Control	DC	0.230874	0.144503	14	1.59772	0.132424	0.424923
K06920	Treatment - Control	DC	-0.118082	0.0739246	14	-1.59733	0.132512	0.424923
K08941	Treatment - Control	DC	-0.13334	0.0834808	14	-1.59726	0.132527	0.424923
K21966	Treatment - Control	DC	0.330931	0.207448	14	1.59524	0.132977	0.425722
K01258	Treatment - Control	DC	-0.102038	0.063958	14	-1.59539	0.132945	0.425722
K00872	Treatment - Control	DC	0.217481	0.136621	14	1.59186	0.133737	0.427765
K21711	Treatment - Control	DC	0.454535	0.285668	14	1.59113	0.133901	0.428117
K00833	Treatment - Control	DC	-0.0949593	0.0596957	14	-1.59072	0.133993	0.428239
K00082	Treatment - Control	DC	-0.0905387	0.0570077	14	-1.58818	0.134566	0.429723
K15726	Treatment - Control	DC	0.311706	0.196308	14	1.58784	0.134645	0.429801
K13040	Treatment - Control	DC	-0.377142	0.237849	14	-1.58564	0.135144	0.431221
K11528	Treatment - Control	DC	0.206347	0.130157	14	1.58537	0.135204	0.431239
K02851	Treatment - Control	DC	0.266593	0.168203	14	1.58495	0.135301	0.431373
K10108	Treatment - Control	DC	0.259342	0.163838	14	1.58292	0.135763	0.432674
K06218	Treatment - Control	DC	0.324682	0.205267	14	1.58176	0.136028	0.43282
K16937	Treatment - Control	DC	0.324226	0.204934	14	1.5821	0.135949	0.43282
K00974	Treatment - Control	DC	-0.0889348	0.0563229	14	-1.57902	0.136654	0.434639
K17716	Treatment - Control	DC	0.299684	0.189971	14	1.57752	0.136997	0.434769
K00297	Treatment - Control	DC	-0.0628594	0.0398327	14	-1.57809	0.136868	0.434769
K00758	Treatment - Control	DC	-0.349828	0.221826	14	-1.57704	0.137109	0.434769
K12055	Treatment - Control	DC	0.298628	0.189465	14	1.57616	0.13731	0.435154
K01444	Treatment - Control	DC	-0.273949	0.174334	14	-1.5714	0.138409	0.438112
K02457	Treatment - Control	DC	0.474746	0.302265	14	1.57063	0.138589	0.438156
K05020	Treatment - Control	DC	-0.340349	0.216759	14	-1.57017	0.138695	0.438316
K07075	Treatment - Control	DC	0.0695004	0.0442838	14	1.56943	0.138868	0.438529
K03641	Treatment - Control	DC	0.18631	0.118927	14	1.56658	0.13953	0.439554
K15727	Treatment - Control	DC	0.307337	0.196243	14	1.5661	0.139644	0.439556
K08989	Treatment - Control	DC	-0.301926	0.192817	14	-1.56587	0.139697	0.439556
K01785	Treatment - Control	DC	-0.0681805	0.0435731	14	-1.56474	0.139961	0.439947
K18330	Treatment - Control	DC	-0.166176	0.106302	14	-1.56325	0.14031	0.440783
K00140	Treatment - Control	DC	0.355198	0.228004	14	1.55786	0.14158	0.443193
K00374	Treatment - Control	DC	0.383308	0.246861	14	1.55273	0.142796	0.445829
K06596	Treatment - Control	DC	0.199612	0.128562	14	1.55265	0.142815	0.445829
K15975	Treatment - Control	DC	-0.585419	0.377046	14	-1.55265	0.142816	0.445829
K00130	Treatment - Control	DC	0.476933	0.30723	14	1.55236	0.142883	0.445864
K16868	Treatment - Control	DC	0.440515	0.283939	14	1.55144	0.143102	0.44602
K07066	Treatment - Control	DC	0.3046	0.196298	14	1.55173	0.143035	0.44602
K19225	Treatment - Control	DC	-0.154333	0.0994682	14	-1.55158	0.143071	0.44602
K01208	Treatment - Control	DC	0.327155	0.211359	14	1.54786	0.143958	0.447735
K01055	Treatment - Control	DC	0.411007	0.265828	14	1.54614	0.144372	0.448567
K00243	Treatment - Control	DC	-0.0735827	0.0476039	14	-1.54573	0.144471	0.448699
K00009	Treatment - Control	DC	-0.220148	0.142502	14	-1.54488	0.144674	0.448991
K00094	Treatment - Control	DC	0.316755	0.205171	14	1.54385	0.144922	0.44957
K03079	Treatment - Control	DC	-0.320182	0.20744	14	-1.54349	0.14501	0.449667
K18302	Treatment - Control	DC	0.376809	0.244188	14	1.54311	0.145102	0.449776
K07708	Treatment - Control	DC	0.335646	0.217575	14	1.54267	0.145208	0.449929
K09825	Treatment - Control	DC	-0.0909694	0.0589883	14	-1.54216	0.145331	0.44996
K09914	Treatment - Control	DC	0.455888	0.295732	14	1.54156	0.145477	0.450055
K03650	Treatment - Control	DC	-0.0726206	0.0471164	14	-1.5413	0.145538	0.450055
K19789	Treatment - Control	DC	-0.265914	0.172504	14	-1.54149	0.145493	0.450055
K09474	Treatment - Control	DC	-0.366788	0.238392	14	-1.53859	0.146195	0.451112
K02475	Treatment - Control	DC	-0.518195	0.336704	14	-1.53902	0.146091	0.451112
K05386	Treatment - Control	DC	0.381706	0.248802	14	1.53418	0.147271	0.453485
K06199	Treatment - Control	DC	0.143964	0.0939517	14	1.53232	0.147726	0.454708
K00822	Treatment - Control	DC	0.425886	0.278152	14	1.53113	0.148018	0.455161
K01713	Treatment - Control	DC	0.371544	0.242678	14	1.53102	0.148045	0.455161
K19411	Treatment - Control	DC	-0.312955	0.204648	14	-1.52924	0.148483	0.456329
K01686	Treatment - Control	DC	-0.0801072	0.0524051	14	-1.52861	0.148635	0.456622
K00627	Treatment - Control	DC	-0.0582469	0.0381226	14	-1.52788	0.148816	0.456644
K11144	Treatment - Control	DC	-0.297958	0.195009	14	-1.52792	0.148807	0.456644
K06952	Treatment - Control	DC	0.309332	0.202574	14	1.52701	0.14903	0.45695
K06999	Treatment - Control	DC	0.244088	0.1601	14	1.5246	0.149626	0.458245
K13292	Treatment - Control	DC	-0.0303151	0.0198889	14	-1.52422	0.149721	0.458357
K08281	Treatment - Control	DC	0.106351	0.0697873	14	1.52394	0.149791	0.458396
K07787	Treatment - Control	DC	0.310327	0.204122	14	1.5203	0.150695	0.460597
K01448	Treatment - Control	DC	-0.0761019	0.0500635	14	-1.52011	0.150743	0.460597
K21025	Treatment - Control	DC	0.456359	0.300606	14	1.51813	0.151236	0.461925
K03560	Treatment - Control	DC	0.483932	0.319121	14	1.51645	0.151657	0.462142
K18244	Treatment - Control	DC	-0.409257	0.269802	14	-1.51688	0.15155	0.462142
K12995	Treatment - Control	DC	0.472399	0.31188	14	1.51468	0.152101	0.462606
K15725	Treatment - Control	DC	0.299255	0.197519	14	1.51507	0.152004	0.462606
K06320	Treatment - Control	DC	0.257992	0.170418	14	1.51388	0.152303	0.463004
K16936	Treatment - Control	DC	0.300191	0.198387	14	1.51316	0.152483	0.463012
K02003	Treatment - Control	DC	0.0644679	0.0425981	14	1.5134	0.152423	0.463012
K20038	Treatment - Control	DC	-0.291564	0.192835	14	-1.51199	0.152778	0.463012
K16705	Treatment - Control	DC	-0.307139	0.203149	14	-1.51189	0.152803	0.463012
K12991	Treatment - Control	DC	0.31655	0.209604	14	1.51023	0.153222	0.464057
K02495	Treatment - Control	DC	0.296593	0.196545	14	1.50903	0.153525	0.464798
K00372	Treatment - Control	DC	0.36369	0.241073	14	1.50863	0.153627	0.464863
K02445	Treatment - Control	DC	0.296189	0.196349	14	1.50848	0.153664	0.464863
K07287	Treatment - Control	DC	-0.365557	0.242529	14	-1.50727	0.153971	0.465436
K07688	Treatment - Control	DC	0.291066	0.193383	14	1.50513	0.154516	0.466759
K01813	Treatment - Control	DC	-0.171622	0.114137	14	-1.50365	0.154893	0.46769
K00344	Treatment - Control	DC	0.442826	0.294654	14	1.50287	0.155092	0.468111
K05979	Treatment - Control	DC	-0.406076	0.270417	14	-1.50166	0.155399	0.46886
K19405	Treatment - Control	DC	-0.318168	0.211975	14	-1.50097	0.155578	0.469221
K09928	Treatment - Control	DC	-0.327737	0.21841	14	-1.50056	0.155682	0.469357
K10537	Treatment - Control	DC	-0.432728	0.288861	14	-1.49805	0.156325	0.470937
K15987	Treatment - Control	DC	-0.088781	0.0594428	14	-1.49355	0.157485	0.473709
K01224	Treatment - Control	DC	-0.295183	0.19763	14	-1.49361	0.15747	0.473709
K13953	Treatment - Control	DC	0.312882	0.209792	14	1.49139	0.158045	0.474529
K19508	Treatment - Control	DC	-0.262923	0.176692	14	-1.48803	0.158919	0.476035
K07467	Treatment - Control	DC	-0.321527	0.216049	14	-1.48821	0.158872	0.476035
K01711	Treatment - Control	DC	-0.12201	0.082015	14	-1.48765	0.159017	0.476137
K19049	Treatment - Control	DC	-0.260758	0.175403	14	-1.48662	0.159286	0.476415
K21564	Treatment - Control	DC	-0.392814	0.264343	14	-1.486	0.159448	0.47672
K08953	Treatment - Control	DC	0.327269	0.220664	14	1.48311	0.160205	0.478442
K08952	Treatment - Control	DC	0.327269	0.220664	14	1.48311	0.160205	0.478442
K08954	Treatment - Control	DC	0.327269	0.220664	14	1.48311	0.160205	0.478442
K00899	Treatment - Control	DC	-0.402929	0.271728	14	-1.48284	0.160276	0.478474
K21071	Treatment - Control	DC	-0.125492	0.0846449	14	-1.48257	0.160347	0.478506
K08964	Treatment - Control	DC	0.492354	0.332561	14	1.4805	0.160892	0.479856
K01903	Treatment - Control	DC	0.152552	0.103049	14	1.48039	0.160921	0.479856
K07010	Treatment - Control	DC	-0.178861	0.120876	14	-1.47971	0.1611	0.480209
K02806	Treatment - Control	DC	-0.116114	0.0785779	14	-1.47769	0.161632	0.481434
K03735	Treatment - Control	DC	0.234764	0.158909	14	1.47735	0.161723	0.481524
K01104	Treatment - Control	DC	0.102461	0.0693983	14	1.47642	0.161969	0.481533
K01151	Treatment - Control	DC	-0.104908	0.0710449	14	-1.47664	0.16191	0.481533
K04755	Treatment - Control	DC	0.35525	0.240948	14	1.47438	0.162509	0.482595
K03092	Treatment - Control	DC	-0.0724011	0.0490913	14	-1.47482	0.162391	0.482595
K13889	Treatment - Control	DC	-0.360068	0.244211	14	-1.47441	0.1625	0.482595
K00934	Treatment - Control	DC	-0.323786	0.219801	14	-1.47309	0.162853	0.483072
K00933	Treatment - Control	DC	-0.323786	0.219801	14	-1.47309	0.162853	0.483072
K01317	Treatment - Control	DC	0.270438	0.18378	14	1.47153	0.163268	0.483581
K05777	Treatment - Control	DC	-0.411992	0.279949	14	-1.47167	0.16323	0.483581
K02759	Treatment - Control	DC	-0.325782	0.221516	14	-1.47069	0.163492	0.484062
K02057	Treatment - Control	DC	-0.322743	0.219511	14	-1.47028	0.163601	0.484204
K10539	Treatment - Control	DC	-0.428114	0.291233	14	-1.47001	0.163674	0.484239
K07469	Treatment - Control	DC	-0.137216	0.0934181	14	-1.46884	0.163986	0.484307
K00571	Treatment - Control	DC	-0.1642	0.111764	14	-1.46916	0.1639	0.484307
K20978	Treatment - Control	DC	-0.402886	0.274172	14	-1.46946	0.163819	0.484307
K00027	Treatment - Control	DC	-0.118916	0.0810075	14	-1.46797	0.16422	0.484769
K02021	Treatment - Control	DC	0.14213	0.0969463	14	1.46607	0.164729	0.485703
K09690	Treatment - Control	DC	-0.225339	0.153853	14	-1.46464	0.165114	0.486006
K07495	Treatment - Control	DC	-0.296102	0.202176	14	-1.46458	0.165129	0.486006
K10538	Treatment - Control	DC	-0.42631	0.291078	14	-1.46459	0.165126	0.486006
K01858	Treatment - Control	DC	-0.152302	0.104109	14	-1.46291	0.165577	0.486991
K21498	Treatment - Control	DC	-0.187987	0.128505	14	-1.46288	0.165587	0.486991
K00854	Treatment - Control	DC	-0.0796464	0.0545133	14	-1.46104	0.166082	0.487912
K06891	Treatment - Control	DC	-0.28416	0.19448	14	-1.46112	0.166061	0.487912
K12454	Treatment - Control	DC	0.301647	0.20652	14	1.46062	0.166197	0.488062
K07318	Treatment - Control	DC	-0.250075	0.171483	14	-1.45831	0.166823	0.489461
K12507	Treatment - Control	DC	-0.401845	0.27558	14	-1.45818	0.166859	0.489461
K17209	Treatment - Control	DC	-0.406117	0.278599	14	-1.45771	0.166986	0.489651
K22373	Treatment - Control	DC	-0.382873	0.262977	14	-1.45592	0.167473	0.490718
K09964	Treatment - Control	DC	0.454764	0.312828	14	1.45372	0.168072	0.490785
K18908	Treatment - Control	DC	0.185227	0.127414	14	1.45374	0.168068	0.490785
K11991	Treatment - Control	DC	-0.0833432	0.0573836	14	-1.45239	0.168437	0.490785
K00772	Treatment - Control	DC	-0.275781	0.189841	14	-1.45269	0.168353	0.490785
K06956	Treatment - Control	DC	-0.310664	0.213568	14	-1.45464	0.167822	0.490785
K07096	Treatment - Control	DC	-0.375099	0.257835	14	-1.4548	0.167777	0.490785
K08153	Treatment - Control	DC	-0.385357	0.265249	14	-1.45281	0.16832	0.490785
K08322	Treatment - Control	DC	-0.412454	0.283456	14	-1.45509	0.167698	0.490785
K13252	Treatment - Control	DC	-0.420274	0.289063	14	-1.45392	0.168018	0.490785
K00643	Treatment - Control	DC	0.290756	0.200295	14	1.45164	0.16864	0.491052
K02508	Treatment - Control	DC	0.475739	0.328307	14	1.44907	0.169347	0.491117
K20148	Treatment - Control	DC	0.294784	0.20335	14	1.44964	0.16919	0.491117
K02042	Treatment - Control	DC	0.29296	0.20202	14	1.45015	0.16905	0.491117
K10562	Treatment - Control	DC	-0.284801	0.196423	14	-1.44994	0.169107	0.491117
K01910	Treatment - Control	DC	-0.310515	0.214291	14	-1.44903	0.169357	0.491117
K00261	Treatment - Control	DC	-0.338775	0.233752	14	-1.44929	0.169285	0.491117
K03756	Treatment - Control	DC	-0.341211	0.23516	14	-1.45097	0.168823	0.491117
K15497	Treatment - Control	DC	-0.404153	0.278557	14	-1.45088	0.168849	0.491117
K00343	Treatment - Control	DC	-0.130088	0.0898181	14	-1.44835	0.169544	0.491338
K15640	Treatment - Control	DC	-0.286769	0.198041	14	-1.44803	0.169633	0.491415
K07470	Treatment - Control	DC	0.461445	0.319217	14	1.44555	0.170315	0.49303
K00284	Treatment - Control	DC	-0.0665918	0.0460956	14	-1.44465	0.170565	0.493393
K18828	Treatment - Control	DC	0.329709	0.228352	14	1.44387	0.170781	0.493477
K13658	Treatment - Control	DC	0.298769	0.206908	14	1.44397	0.170751	0.493477
K20201	Treatment - Control	DC	-0.133036	0.0921116	14	-1.4443	0.170662	0.493477
K00265	Treatment - Control	DC	-0.0661165	0.04581	14	-1.44328	0.170944	0.493603
K02236	Treatment - Control	DC	-0.370679	0.256834	14	-1.44326	0.170949	0.493603
K16323	Treatment - Control	DC	-0.39077	0.270853	14	-1.44273	0.171094	0.493843
K13310	Treatment - Control	DC	0.259359	0.17981	14	1.44241	0.171185	0.493906
K06200	Treatment - Control	DC	-0.086182	0.059757	14	-1.44221	0.171241	0.493906
K14196	Treatment - Control	DC	-0.0854637	0.0592893	14	-1.44147	0.171445	0.494136
K18692	Treatment - Control	DC	-0.505172	0.350452	14	-1.44149	0.17144	0.494136
K09005	Treatment - Control	DC	0.27722	0.192512	14	1.44001	0.171851	0.494363
K00655	Treatment - Control	DC	0.042448	0.0294728	14	1.44024	0.171786	0.494363
K09691	Treatment - Control	DC	-0.190371	0.132178	14	-1.44026	0.17178	0.494363
K06726	Treatment - Control	DC	-0.362465	0.251879	14	-1.43904	0.17212	0.494363
K21028	Treatment - Control	DC	-0.379194	0.263522	14	-1.43894	0.172147	0.494363
K02747	Treatment - Control	DC	-0.386386	0.268258	14	-1.44035	0.171756	0.494363
K15922	Treatment - Control	DC	-0.411377	0.285947	14	-1.43865	0.17223	0.49442
K07173	Treatment - Control	DC	-0.185577	0.129048	14	-1.43804	0.172399	0.49472
K21672	Treatment - Control	DC	-0.359999	0.25039	14	-1.43775	0.172479	0.49472
K20485	Treatment - Control	DC	-0.402253	0.279811	14	-1.43759	0.172526	0.49472
K09940	Treatment - Control	DC	0.2666	0.185644	14	1.43608	0.172947	0.495401
K06896	Treatment - Control	DC	-0.376545	0.262172	14	-1.43625	0.1729	0.495401
K17723	Treatment - Control	DC	0.364171	0.253635	14	1.43581	0.173024	0.495443
K01685	Treatment - Control	DC	-0.125259	0.0872907	14	-1.43496	0.173261	0.495942
K03313	Treatment - Control	DC	0.186007	0.129764	14	1.43343	0.173691	0.496635
K00598	Treatment - Control	DC	0.105496	0.0736473	14	1.43245	0.173964	0.4967
K03451	Treatment - Control	DC	-0.347281	0.242406	14	-1.43264	0.17391	0.4967
K19005	Treatment - Control	DC	-0.413237	0.288369	14	-1.43301	0.173806	0.4967
K11041	Treatment - Control	DC	-0.380351	0.265647	14	-1.43179	0.17415	0.496873
K03304	Treatment - Control	DC	-0.380351	0.265647	14	-1.43179	0.17415	0.496873
K16788	Treatment - Control	DC	0.239793	0.167602	14	1.43073	0.174449	0.497367
K20444	Treatment - Control	DC	-0.0945124	0.066051	14	-1.4309	0.1744	0.497367
K11913	Treatment - Control	DC	0.564214	0.39551	14	1.42655	0.175629	0.497381
K20971	Treatment - Control	DC	0.452046	0.317601	14	1.42331	0.176548	0.497381
K22105	Treatment - Control	DC	0.420967	0.2946	14	1.42894	0.174952	0.497381
K08728	Treatment - Control	DC	0.370046	0.259598	14	1.42546	0.175938	0.497381
K07645	Treatment - Control	DC	0.278859	0.195897	14	1.4235	0.176494	0.497381
K01729	Treatment - Control	DC	0.269126	0.188567	14	1.42722	0.17544	0.497381
K13664	Treatment - Control	DC	0.244479	0.171466	14	1.42582	0.175836	0.497381
K12999	Treatment - Control	DC	0.227819	0.159498	14	1.42835	0.17512	0.497381
K07978	Treatment - Control	DC	0.212858	0.148953	14	1.42903	0.174929	0.497381
K17997	Treatment - Control	DC	0.207937	0.145858	14	1.42561	0.175894	0.497381
K02878	Treatment - Control	DC	0.0415011	0.0291462	14	1.4239	0.176382	0.497381
K02160	Treatment - Control	DC	-0.067348	0.0471019	14	-1.42984	0.1747	0.497381
K00526	Treatment - Control	DC	-0.0897205	0.0629242	14	-1.42585	0.175827	0.497381
K01069	Treatment - Control	DC	-0.0927713	0.0649756	14	-1.42779	0.175279	0.497381
K01818	Treatment - Control	DC	-0.0938945	0.0658292	14	-1.42634	0.17569	0.497381
K02119	Treatment - Control	DC	-0.103087	0.0722912	14	-1.42599	0.175787	0.497381
K19955	Treatment - Control	DC	-0.134216	0.0941902	14	-1.42495	0.176083	0.497381
K08177	Treatment - Control	DC	-0.158586	0.111427	14	-1.42323	0.176571	0.497381
K00113	Treatment - Control	DC	-0.276555	0.194295	14	-1.42338	0.176528	0.497381
K01666	Treatment - Control	DC	-0.289819	0.203595	14	-1.42351	0.176491	0.497381
K01305	Treatment - Control	DC	-0.298095	0.209296	14	-1.42428	0.176274	0.497381
K05966	Treatment - Control	DC	-0.31661	0.222225	14	-1.42473	0.176146	0.497381
K08602	Treatment - Control	DC	-0.337385	0.236597	14	-1.42599	0.175788	0.497381
K09764	Treatment - Control	DC	-0.367214	0.25806	14	-1.42298	0.176643	0.497381
K10213	Treatment - Control	DC	-0.378035	0.265332	14	-1.42476	0.176137	0.497381
K02746	Treatment - Control	DC	-0.381163	0.267523	14	-1.42479	0.176128	0.497381
K11535	Treatment - Control	DC	-0.393482	0.275931	14	-1.42602	0.17578	0.497381
K13921	Treatment - Control	DC	-0.395201	0.27632	14	-1.43023	0.174589	0.497381
K04074	Treatment - Control	DC	-0.398238	0.279753	14	-1.42354	0.176484	0.497381
K02526	Treatment - Control	DC	-0.401053	0.280479	14	-1.42989	0.174686	0.497381
K20468	Treatment - Control	DC	-0.401336	0.28209	14	-1.42272	0.176715	0.497389
K07484	Treatment - Control	DC	-0.364237	0.256138	14	-1.42203	0.176912	0.497766
K08093	Treatment - Control	DC	-0.388151	0.273088	14	-1.42134	0.17711	0.498147
K02664	Treatment - Control	DC	0.474882	0.334328	14	1.42041	0.177376	0.498539
K01911	Treatment - Control	DC	-0.211938	0.149344	14	-1.41913	0.177741	0.499389
K03273	Treatment - Control	DC	-0.0849357	0.0598843	14	-1.41833	0.17797	0.499501
K02632	Treatment - Control	DC	-0.409967	0.289027	14	-1.41844	0.177939	0.499501
K01816	Treatment - Control	DC	0.349632	0.24668	14	1.41735	0.17825	0.499595
K02120	Treatment - Control	DC	-0.102585	0.0723475	14	-1.41795	0.178078	0.499595
K13818	Treatment - Control	DC	-0.288441	0.20351	14	-1.41733	0.178256	0.499595
K18151	Treatment - Control	DC	-0.406476	0.286701	14	-1.41777	0.178131	0.499595
K13328	Treatment - Control	DC	-0.3258	0.229948	14	-1.41684	0.178396	0.499772
K20997	Treatment - Control	DC	0.457781	0.323588	14	1.4147	0.179011	0.499966
K02472	Treatment - Control	DC	0.272743	0.192703	14	1.41535	0.178824	0.499966
K02226	Treatment - Control	DC	0.0844513	0.0596789	14	1.41509	0.178898	0.499966
K03784	Treatment - Control	DC	-0.341254	0.241223	14	-1.41468	0.179016	0.499966
K06411	Treatment - Control	DC	-0.360997	0.254922	14	-1.41611	0.178606	0.499966
K09133	Treatment - Control	DC	-0.395905	0.279856	14	-1.41468	0.179019	0.499966
K04073	Treatment - Control	DC	-0.405667	0.286628	14	-1.41531	0.178836	0.499966
K20333	Treatment - Control	DC	-0.407978	0.288157	14	-1.41582	0.17869	0.499966
K02080	Treatment - Control	DC	0.464183	0.328349	14	1.41369	0.179303	0.499983
K00851	Treatment - Control	DC	0.205859	0.145608	14	1.41379	0.179272	0.499983
K18675	Treatment - Control	DC	0.20224	0.143107	14	1.41321	0.179442	0.499983
K15511	Treatment - Control	DC	-0.376083	0.266136	14	-1.41312	0.179467	0.499983
K10556	Treatment - Control	DC	-0.394802	0.279328	14	-1.4134	0.179386	0.499983
K10558	Treatment - Control	DC	-0.40551	0.286799	14	-1.41392	0.179236	0.499983
K10557	Treatment - Control	DC	-0.40551	0.286799	14	-1.41392	0.179236	0.499983
K09931	Treatment - Control	DC	-0.384349	0.272119	14	-1.41243	0.179665	0.500184
K02461	Treatment - Control	DC	0.480272	0.340128	14	1.41203	0.179781	0.500332
K21814	Treatment - Control	DC	0.465402	0.329936	14	1.41059	0.180199	0.500933
K01706	Treatment - Control	DC	-0.356672	0.252947	14	-1.41007	0.180349	0.500933
K03392	Treatment - Control	DC	-0.393578	0.279027	14	-1.41053	0.180213	0.500933
K18365	Treatment - Control	DC	-0.404112	0.28661	14	-1.40997	0.180376	0.500933
K00389	Treatment - Control	DC	0.284348	0.20184	14	1.40878	0.180723	0.501154
K03555	Treatment - Control	DC	-0.115977	0.082447	14	-1.40668	0.181331	0.501154
K01619	Treatment - Control	DC	-0.1228	0.0872483	14	-1.40748	0.1811	0.501154
K00100	Treatment - Control	DC	-0.124513	0.088449	14	-1.40774	0.181025	0.501154
K03340	Treatment - Control	DC	-0.141632	0.100637	14	-1.40735	0.181136	0.501154
K15986	Treatment - Control	DC	-0.247134	0.175486	14	-1.40828	0.180866	0.501154
K17763	Treatment - Control	DC	-0.273778	0.194611	14	-1.40679	0.181298	0.501154
K03382	Treatment - Control	DC	-0.368739	0.261654	14	-1.40926	0.180582	0.501154
K07494	Treatment - Control	DC	-0.380295	0.270355	14	-1.40665	0.181341	0.501154
K08965	Treatment - Control	DC	-0.385988	0.274128	14	-1.40806	0.180931	0.501154
K11275	Treatment - Control	DC	-0.395161	0.280882	14	-1.40686	0.18128	0.501154
K11531	Treatment - Control	DC	-0.403514	0.286292	14	-1.40945	0.180527	0.501154
K10555	Treatment - Control	DC	-0.403678	0.286605	14	-1.40848	0.180809	0.501154
K10798	Treatment - Control	DC	-0.406848	0.288915	14	-1.40819	0.180893	0.501154
K05338	Treatment - Control	DC	-0.0730989	0.0519878	14	-1.40608	0.181506	0.501436
K00483	Treatment - Control	DC	0.501193	0.359827	14	1.39287	0.185384	0.501557
K18354	Treatment - Control	DC	0.467043	0.335505	14	1.39206	0.185624	0.501557
K02280	Treatment - Control	DC	0.419095	0.298564	14	1.4037	0.1822	0.501557
K20974	Treatment - Control	DC	0.401241	0.287356	14	1.39632	0.184364	0.501557
K01932	Treatment - Control	DC	0.256539	0.184454	14	1.3908	0.185998	0.501557
K07061	Treatment - Control	DC	0.233369	0.166319	14	1.40314	0.182364	0.501557
K06987	Treatment - Control	DC	0.22261	0.159764	14	1.39337	0.185237	0.501557
K08369	Treatment - Control	DC	0.172591	0.122875	14	1.40461	0.181936	0.501557
K00981	Treatment - Control	DC	0.0700962	0.0499863	14	1.40231	0.182607	0.501557
K01607	Treatment - Control	DC	0.0699363	0.0500042	14	1.39861	0.183691	0.501557
K07133	Treatment - Control	DC	0.0567988	0.0405434	14	1.40094	0.183008	0.501557
K00286	Treatment - Control	DC	0.0308727	0.0221806	14	1.39188	0.185678	0.501557
K02110	Treatment - Control	DC	-0.0572215	0.0409871	14	-1.39609	0.184434	0.501557
K01783	Treatment - Control	DC	-0.0946256	0.067849	14	-1.39465	0.184857	0.501557
K01155	Treatment - Control	DC	-0.10172	0.0730595	14	-1.39228	0.185558	0.501557
K02123	Treatment - Control	DC	-0.103123	0.0738254	14	-1.39685	0.18421	0.501557
K13918	Treatment - Control	DC	-0.327626	0.233347	14	-1.40403	0.182104	0.501557
K21394	Treatment - Control	DC	-0.345738	0.248486	14	-1.39137	0.185827	0.501557
K06410	Treatment - Control	DC	-0.346584	0.247849	14	-1.39836	0.183763	0.501557
K12452	Treatment - Control	DC	-0.356557	0.253715	14	-1.40534	0.181721	0.501557
K21584	Treatment - Control	DC	-0.358083	0.256105	14	-1.39819	0.183814	0.501557
K17213	Treatment - Control	DC	-0.364574	0.260443	14	-1.39982	0.183334	0.501557
K01469	Treatment - Control	DC	-0.36482	0.260042	14	-1.40293	0.182426	0.501557
K02745	Treatment - Control	DC	-0.369836	0.265961	14	-1.39056	0.186068	0.501557
K01473	Treatment - Control	DC	-0.372174	0.267645	14	-1.39055	0.186072	0.501557
K11618	Treatment - Control	DC	-0.374725	0.267019	14	-1.40336	0.182299	0.501557
K01026	Treatment - Control	DC	-0.377668	0.269002	14	-1.40396	0.182124	0.501557
K21377	Treatment - Control	DC	-0.378057	0.269822	14	-1.40113	0.18295	0.501557
K18471	Treatment - Control	DC	-0.379281	0.272766	14	-1.3905	0.186088	0.501557
K12112	Treatment - Control	DC	-0.380938	0.271999	14	-1.40051	0.183132	0.501557
K06073	Treatment - Control	DC	-0.383106	0.275321	14	-1.39149	0.185793	0.501557
K02083	Treatment - Control	DC	-0.383847	0.273858	14	-1.40163	0.182805	0.501557
K17675	Treatment - Control	DC	-0.386335	0.276392	14	-1.39778	0.183935	0.501557
K18287	Treatment - Control	DC	-0.390231	0.280075	14	-1.39331	0.185254	0.501557
K21393	Treatment - Control	DC	-0.39128	0.280298	14	-1.39594	0.184476	0.501557
K21487	Treatment - Control	DC	-0.396051	0.282003	14	-1.40442	0.181989	0.501557
K21105	Treatment - Control	DC	-0.397256	0.283988	14	-1.39885	0.183621	0.501557
K02657	Treatment - Control	DC	-0.397599	0.284778	14	-1.39617	0.184409	0.501557
K11522	Treatment - Control	DC	-0.397599	0.284778	14	-1.39617	0.184409	0.501557
K17717	Treatment - Control	DC	-0.399151	0.283983	14	-1.40555	0.181662	0.501557
K15664	Treatment - Control	DC	-0.401018	0.286691	14	-1.39878	0.18364	0.501557
K13745	Treatment - Control	DC	-0.401542	0.288296	14	-1.39281	0.185401	0.501557
K18915	Treatment - Control	DC	-0.403025	0.289263	14	-1.39328	0.185261	0.501557
K04780	Treatment - Control	DC	-0.403162	0.288892	14	-1.39554	0.184594	0.501557
K16093	Treatment - Control	DC	-0.403447	0.289064	14	-1.3957	0.184546	0.501557
K11389	Treatment - Control	DC	-0.403472	0.287725	14	-1.40228	0.182614	0.501557
K16132	Treatment - Control	DC	-0.40375	0.289413	14	-1.39507	0.184735	0.501557
K15311	Treatment - Control	DC	-0.40375	0.289413	14	-1.39507	0.184735	0.501557
K15312	Treatment - Control	DC	-0.40375	0.289413	14	-1.39507	0.184735	0.501557
K15327	Treatment - Control	DC	-0.40375	0.289413	14	-1.39507	0.184735	0.501557
K15328	Treatment - Control	DC	-0.40375	0.289413	14	-1.39507	0.184735	0.501557
K00646	Treatment - Control	DC	-0.40375	0.289413	14	-1.39507	0.184735	0.501557
K15656	Treatment - Control	DC	-0.40375	0.289413	14	-1.39507	0.184735	0.501557
K15668	Treatment - Control	DC	-0.40375	0.289413	14	-1.39507	0.184735	0.501557
K15355	Treatment - Control	DC	-0.40375	0.289413	14	-1.39507	0.184735	0.501557
K15675	Treatment - Control	DC	-0.40375	0.289413	14	-1.39507	0.184735	0.501557
K13615	Treatment - Control	DC	-0.40375	0.289413	14	-1.39507	0.184735	0.501557
K16121	Treatment - Control	DC	-0.40375	0.289413	14	-1.39507	0.184735	0.501557
K00507	Treatment - Control	DC	0.429608	0.309933	14	1.38613	0.187389	0.501602
K11907	Treatment - Control	DC	0.258037	0.186037	14	1.38701	0.187125	0.501602
K15270	Treatment - Control	DC	0.190273	0.136889	14	1.38999	0.18624	0.501602
K11927	Treatment - Control	DC	0.168856	0.121751	14	1.3869	0.187158	0.501602
K07798	Treatment - Control	DC	0.127552	0.0920155	14	1.3862	0.187368	0.501602
K06399	Treatment - Control	DC	-0.175113	0.126057	14	-1.38915	0.186488	0.501602
K09684	Treatment - Control	DC	-0.284246	0.204576	14	-1.38944	0.186403	0.501602
K13927	Treatment - Control	DC	-0.301922	0.21753	14	-1.38796	0.186844	0.501602
K18122	Treatment - Control	DC	-0.334436	0.241045	14	-1.38744	0.186997	0.501602
K01643	Treatment - Control	DC	-0.347766	0.250327	14	-1.38925	0.186459	0.501602
K16560	Treatment - Control	DC	-0.358149	0.258265	14	-1.38675	0.187204	0.501602
K00132	Treatment - Control	DC	-0.361041	0.260153	14	-1.3878	0.18689	0.501602
K10670	Treatment - Control	DC	-0.364945	0.26273	14	-1.38905	0.186518	0.501602
K18119	Treatment - Control	DC	-0.374747	0.270036	14	-1.38777	0.186901	0.501602
K02778	Treatment - Control	DC	-0.377019	0.271857	14	-1.38683	0.18718	0.501602
K15313	Treatment - Control	DC	-0.400915	0.288722	14	-1.38858	0.186657	0.501602
K18930	Treatment - Control	DC	0.243193	0.175496	14	1.38575	0.187502	0.501736
K21721	Treatment - Control	DC	0.202736	0.146426	14	1.38456	0.187858	0.50252
K05841	Treatment - Control	DC	0.469776	0.339502	14	1.38372	0.188109	0.502557
K00632	Treatment - Control	DC	0.469379	0.339591	14	1.38219	0.18857	0.502557
K16321	Treatment - Control	DC	0.464341	0.33569	14	1.38324	0.188253	0.502557
K17218	Treatment - Control	DC	0.425287	0.307896	14	1.38127	0.188845	0.502557
K12976	Treatment - Control	DC	0.360921	0.261483	14	1.38029	0.189141	0.502557
K11901	Treatment - Control	DC	0.257254	0.185883	14	1.38396	0.188039	0.502557
K03799	Treatment - Control	DC	0.150234	0.108815	14	1.38064	0.189035	0.502557
K03110	Treatment - Control	DC	0.0329883	0.0238307	14	1.38428	0.187943	0.502557
K14392	Treatment - Control	DC	-0.222987	0.161525	14	-1.38052	0.189072	0.502557
K02794	Treatment - Control	DC	-0.261551	0.189491	14	-1.38028	0.189144	0.502557
K19300	Treatment - Control	DC	-0.29501	0.213365	14	-1.38265	0.18843	0.502557
K04107	Treatment - Control	DC	-0.335993	0.243459	14	-1.38008	0.189204	0.502557
K21576	Treatment - Control	DC	-0.350932	0.253905	14	-1.38214	0.188584	0.502557
K22293	Treatment - Control	DC	-0.358687	0.259658	14	-1.38138	0.188812	0.502557
K21960	Treatment - Control	DC	-0.373545	0.2702	14	-1.38247	0.188484	0.502557
K20445	Treatment - Control	DC	-0.374199	0.270544	14	-1.38314	0.188285	0.502557
K02800	Treatment - Control	DC	-0.383289	0.277666	14	-1.3804	0.189108	0.502557
K03493	Treatment - Control	DC	-0.42314	0.306246	14	-1.3817	0.188717	0.502557
K02839	Treatment - Control	DC	0.103303	0.0750581	14	1.37631	0.190341	0.502563
K12950	Treatment - Control	DC	-0.227301	0.165139	14	-1.37642	0.190308	0.502563
K02081	Treatment - Control	DC	-0.232059	0.168267	14	-1.37911	0.189495	0.502563
K01646	Treatment - Control	DC	-0.27685	0.201098	14	-1.37669	0.190225	0.502563
K02760	Treatment - Control	DC	-0.287936	0.209184	14	-1.37647	0.190293	0.502563
K10671	Treatment - Control	DC	-0.350745	0.254389	14	-1.37878	0.189596	0.502563
K08092	Treatment - Control	DC	-0.368348	0.267245	14	-1.37831	0.189736	0.502563
K16306	Treatment - Control	DC	-0.369156	0.268165	14	-1.3766	0.190254	0.502563
K00880	Treatment - Control	DC	-0.37146	0.269425	14	-1.37871	0.189615	0.502563
K16961	Treatment - Control	DC	-0.383729	0.278804	14	-1.37634	0.190332	0.502563
K01781	Treatment - Control	DC	-0.384665	0.279312	14	-1.37719	0.190076	0.502563
K19509	Treatment - Control	DC	-0.386798	0.280474	14	-1.37909	0.189502	0.502563
K10953	Treatment - Control	DC	-0.39082	0.283966	14	-1.37629	0.190348	0.502563
K21577	Treatment - Control	DC	-0.350038	0.25448	14	-1.3755	0.190585	0.503023
K02117	Treatment - Control	DC	-0.100507	0.0731568	14	-1.37385	0.191087	0.504012
K07267	Treatment - Control	DC	0.275036	0.200364	14	1.37268	0.191441	0.504557
K00897	Treatment - Control	DC	-0.291995	0.212902	14	-1.3715	0.191803	0.504557
K19299	Treatment - Control	DC	-0.291995	0.212902	14	-1.3715	0.191803	0.504557
K03519	Treatment - Control	DC	-0.332959	0.242655	14	-1.37215	0.191604	0.504557
K10711	Treatment - Control	DC	-0.365204	0.266117	14	-1.37234	0.191546	0.504557
K17215	Treatment - Control	DC	-0.365501	0.266429	14	-1.37185	0.191694	0.504557
K10708	Treatment - Control	DC	-0.368048	0.26831	14	-1.37173	0.191732	0.504557
K02779	Treatment - Control	DC	-0.37293	0.271751	14	-1.37232	0.191552	0.504557
K07271	Treatment - Control	DC	-0.0834566	0.060885	14	-1.37073	0.192037	0.504671
K10441	Treatment - Control	DC	-0.349052	0.254631	14	-1.37081	0.192011	0.504671
K04041	Treatment - Control	DC	-0.107289	0.0782834	14	-1.37052	0.192101	0.504672
K10672	Treatment - Control	DC	-0.348031	0.254068	14	-1.36983	0.19231	0.504717
K07481	Treatment - Control	DC	-0.383431	0.279901	14	-1.36988	0.192295	0.504717
K14054	Treatment - Control	DC	0.469942	0.343213	14	1.36924	0.19249	0.504796
K02118	Treatment - Control	DC	-0.100057	0.0730932	14	-1.3689	0.192594	0.504796
K13075	Treatment - Control	DC	-0.367829	0.268665	14	-1.3691	0.192533	0.504796
K15329	Treatment - Control	DC	-0.389796	0.284838	14	-1.36848	0.192722	0.504796
K02688	Treatment - Control	DC	-0.337244	0.246543	14	-1.36789	0.192902	0.504924
K21583	Treatment - Control	DC	-0.354904	0.25949	14	-1.3677	0.192962	0.504924
K12283	Treatment - Control	DC	-0.36657	0.267991	14	-1.36784	0.192918	0.504924
K11915	Treatment - Control	DC	0.398865	0.291926	14	1.36632	0.193382	0.505191
K03572	Treatment - Control	DC	-0.130212	0.0952965	14	-1.36639	0.193363	0.505191
K17214	Treatment - Control	DC	-0.366179	0.267981	14	-1.36644	0.193348	0.505191
K04024	Treatment - Control	DC	-0.355474	0.260223	14	-1.36604	0.193471	0.505255
K10122	Treatment - Control	DC	-0.360292	0.26384	14	-1.36557	0.193614	0.505296
K15482	Treatment - Control	DC	-0.38042	0.278548	14	-1.36573	0.193565	0.505296
K01134	Treatment - Control	DC	0.448162	0.328322	14	1.36501	0.193786	0.505424
K16963	Treatment - Control	DC	-0.384425	0.281631	14	-1.36499	0.19379	0.505424
K13611	Treatment - Control	DC	-0.394697	0.289229	14	-1.36465	0.193896	0.505534
K17108	Treatment - Control	DC	0.394177	0.288937	14	1.36423	0.194024	0.505559
K13479	Treatment - Control	DC	-0.358844	0.263043	14	-1.3642	0.194034	0.505559
K04030	Treatment - Control	DC	-0.345597	0.253489	14	-1.36336	0.194292	0.506065
K07783	Treatment - Control	DC	0.44869	0.329168	14	1.3631	0.194372	0.506108
K21464	Treatment - Control	DC	-0.219225	0.160895	14	-1.36254	0.194546	0.506394
K07000	Treatment - Control	DC	0.219111	0.160893	14	1.36184	0.194762	0.506623
K07719	Treatment - Control	DC	-0.344533	0.252961	14	-1.362	0.194711	0.506623
K00278	Treatment - Control	DC	-0.177031	0.13006	14	-1.36115	0.194974	0.507009
K01192	Treatment - Control	DC	0.173408	0.127455	14	1.36054	0.195162	0.507211
K02566	Treatment - Control	DC	-0.272658	0.200413	14	-1.36048	0.19518	0.507211
K20373	Treatment - Control	DC	-0.287732	0.211609	14	-1.35973	0.195412	0.507467
K06284	Treatment - Control	DC	-0.363694	0.267512	14	-1.35954	0.19547	0.507467
K06155	Treatment - Control	DC	0.461791	0.340113	14	1.35776	0.196022	0.50763
K06157	Treatment - Control	DC	0.461791	0.340113	14	1.35776	0.196022	0.50763
K10440	Treatment - Control	DC	-0.340066	0.250416	14	-1.358	0.195947	0.50763
K07778	Treatment - Control	DC	-0.347108	0.255588	14	-1.35807	0.195925	0.50763
K00385	Treatment - Control	DC	-0.354756	0.261334	14	-1.35748	0.196109	0.50763
K21579	Treatment - Control	DC	-0.35533	0.261514	14	-1.35874	0.195718	0.50763
K21578	Treatment - Control	DC	-0.35533	0.261514	14	-1.35874	0.195718	0.50763
K01167	Treatment - Control	DC	0.45207	0.333607	14	1.3551	0.196849	0.507749
K21395	Treatment - Control	DC	-0.317807	0.234412	14	-1.35576	0.196642	0.507749
K16846	Treatment - Control	DC	-0.32783	0.241856	14	-1.35548	0.196731	0.507749
K20999	Treatment - Control	DC	-0.330118	0.243339	14	-1.35662	0.196376	0.507749
K11689	Treatment - Control	DC	-0.334433	0.24684	14	-1.35486	0.196924	0.507749
K19701	Treatment - Control	DC	-0.352066	0.259473	14	-1.35685	0.196305	0.507749
K05519	Treatment - Control	DC	-0.355923	0.262665	14	-1.35505	0.196864	0.507749
K19510	Treatment - Control	DC	-0.36578	0.269672	14	-1.35639	0.196447	0.507749
K02753	Treatment - Control	DC	-0.374556	0.276435	14	-1.35495	0.196894	0.507749
K01641	Treatment - Control	DC	-0.379188	0.279711	14	-1.35564	0.196679	0.507749
K09939	Treatment - Control	DC	0.260503	0.192423	14	1.3538	0.197253	0.507751
K20391	Treatment - Control	DC	-0.207351	0.153108	14	-1.35428	0.197103	0.507751
K05303	Treatment - Control	DC	-0.366944	0.271015	14	-1.35396	0.197202	0.507751
K13655	Treatment - Control	DC	-0.375672	0.277324	14	-1.35463	0.196993	0.507751
K14266	Treatment - Control	DC	0.276903	0.204745	14	1.35243	0.197679	0.507907
K02850	Treatment - Control	DC	0.190431	0.140761	14	1.35287	0.197544	0.507907
K19578	Treatment - Control	DC	-0.361728	0.267472	14	-1.3524	0.19769	0.507907
K01255	Treatment - Control	DC	0.358965	0.265477	14	1.35215	0.197766	0.507937
K06902	Treatment - Control	DC	0.214178	0.158582	14	1.35058	0.198258	0.509036
K04566	Treatment - Control	DC	0.367886	0.273068	14	1.34723	0.199307	0.509229
K01467	Treatment - Control	DC	0.2872	0.21276	14	1.34988	0.198478	0.509229
K05593	Treatment - Control	DC	0.285985	0.212234	14	1.3475	0.199223	0.509229
K02004	Treatment - Control	DC	0.0858393	0.063649	14	1.34863	0.198867	0.509229
K00703	Treatment - Control	DC	-0.0790118	0.0586133	14	-1.34802	0.199061	0.509229
K06223	Treatment - Control	DC	-0.0912637	0.0677474	14	-1.34712	0.199343	0.509229
K03186	Treatment - Control	DC	-0.0951126	0.0706154	14	-1.34691	0.199408	0.509229
K03311	Treatment - Control	DC	-0.183528	0.135982	14	-1.34966	0.198547	0.509229
K03750	Treatment - Control	DC	-0.248013	0.18417	14	-1.34665	0.19949	0.509229
K07793	Treatment - Control	DC	-0.32578	0.241576	14	-1.34856	0.19889	0.509229
K06156	Treatment - Control	DC	-0.329186	0.244194	14	-1.34805	0.199051	0.509229
K00087	Treatment - Control	DC	-0.338693	0.251506	14	-1.34666	0.199488	0.509229
K13480	Treatment - Control	DC	-0.350726	0.259817	14	-1.3499	0.198471	0.509229
K17195	Treatment - Control	DC	-0.373041	0.276844	14	-1.34748	0.19923	0.509229
K16950	Treatment - Control	DC	-0.347204	0.257991	14	-1.3458	0.199758	0.509421
K07813	Treatment - Control	DC	-0.368301	0.273613	14	-1.34607	0.199674	0.509421
K01213	Treatment - Control	DC	-0.131791	0.0979501	14	-1.34549	0.199856	0.509507
K00700	Treatment - Control	DC	0.063261	0.0470459	14	1.34467	0.200114	0.510002
K02626	Treatment - Control	DC	0.444689	0.331587	14	1.34109	0.201243	0.510116
K03220	Treatment - Control	DC	0.439997	0.327408	14	1.34388	0.200363	0.510116
K02100	Treatment - Control	DC	0.419644	0.312535	14	1.34271	0.200732	0.510116
K11695	Treatment - Control	DC	0.40933	0.305009	14	1.34203	0.200948	0.510116
K21084	Treatment - Control	DC	0.37916	0.28264	14	1.34149	0.201118	0.510116
K01772	Treatment - Control	DC	0.258432	0.192456	14	1.34281	0.200701	0.510116
K07462	Treatment - Control	DC	-0.0595078	0.0443224	14	-1.34261	0.200763	0.510116
K09807	Treatment - Control	DC	-0.0801675	0.0597875	14	-1.34087	0.201313	0.510116
K01639	Treatment - Control	DC	-0.1028	0.076514	14	-1.34355	0.200467	0.510116
K03324	Treatment - Control	DC	-0.118388	0.088229	14	-1.34183	0.201011	0.510116
K05299	Treatment - Control	DC	-0.297268	0.221549	14	-1.34177	0.20103	0.510116
K07251	Treatment - Control	DC	-0.315872	0.235336	14	-1.34222	0.200888	0.510116
K02506	Treatment - Control	DC	-0.366929	0.273258	14	-1.34279	0.200706	0.510116
K06867	Treatment - Control	DC	0.238344	0.17783	14	1.3403	0.201496	0.510137
K01929	Treatment - Control	DC	-0.0430026	0.0320859	14	-1.34023	0.201516	0.510137
K01497	Treatment - Control	DC	-0.0860517	0.064207	14	-1.34022	0.201519	0.510137
K07705	Treatment - Control	DC	0.159699	0.119274	14	1.33892	0.201931	0.510601
K07102	Treatment - Control	DC	-0.0503922	0.0376446	14	-1.33863	0.202024	0.510601
K09957	Treatment - Control	DC	-0.248863	0.185904	14	-1.33866	0.202015	0.510601
K05996	Treatment - Control	DC	-0.352891	0.263669	14	-1.33839	0.202102	0.510634
K01114	Treatment - Control	DC	0.418424	0.31286	14	1.33742	0.20241	0.510656
K04063	Treatment - Control	DC	0.312652	0.23374	14	1.33761	0.20235	0.510656
K00767	Treatment - Control	DC	-0.0668078	0.0499364	14	-1.33786	0.202269	0.510656
K11934	Treatment - Control	DC	-0.32929	0.246115	14	-1.33795	0.202241	0.510656
K10820	Treatment - Control	DC	-0.35543	0.265773	14	-1.33735	0.202432	0.510656
K12088	Treatment - Control	DC	0.435763	0.325946	14	1.33692	0.202569	0.510674
K06306	Treatment - Control	DC	-0.320842	0.239954	14	-1.3371	0.202512	0.510674
K12996	Treatment - Control	DC	0.348539	0.260966	14	1.33557	0.202997	0.510825
K15011	Treatment - Control	DC	0.0938224	0.0703002	14	1.3346	0.203309	0.510825
K21636	Treatment - Control	DC	-0.088122	0.0659512	14	-1.33617	0.202807	0.510825
K00850	Treatment - Control	DC	-0.151281	0.113306	14	-1.33515	0.203133	0.510825
K07335	Treatment - Control	DC	-0.318009	0.238162	14	-1.33526	0.203097	0.510825
K04844	Treatment - Control	DC	-0.326289	0.244398	14	-1.33507	0.203158	0.510825
K08094	Treatment - Control	DC	-0.328307	0.245881	14	-1.33523	0.203108	0.510825
K03491	Treatment - Control	DC	-0.33263	0.249394	14	-1.33376	0.203577	0.510825
K16951	Treatment - Control	DC	-0.336501	0.252306	14	-1.3337	0.203595	0.510825
K10547	Treatment - Control	DC	-0.353022	0.264494	14	-1.33471	0.203274	0.510825
K02591	Treatment - Control	DC	-0.363702	0.272646	14	-1.33397	0.203508	0.510825
K07217	Treatment - Control	DC	-0.229607	0.172282	14	-1.33274	0.203902	0.511272
K17467	Treatment - Control	DC	-0.569062	0.427272	14	-1.33185	0.204187	0.511823
K13522	Treatment - Control	DC	-0.339135	0.254773	14	-1.33112	0.20442	0.512245
K03672	Treatment - Control	DC	0.222645	0.167506	14	1.32917	0.205046	0.513056
K00794	Treatment - Control	DC	-0.0628557	0.0472912	14	-1.32912	0.205063	0.513056
K01644	Treatment - Control	DC	-0.314166	0.236373	14	-1.32911	0.205067	0.513056
K18292	Treatment - Control	DC	-0.311651	0.234518	14	-1.3289	0.205134	0.513061
K11906	Treatment - Control	DC	0.251163	0.189102	14	1.32819	0.205363	0.513317
K02056	Treatment - Control	DC	-0.307321	0.231385	14	-1.32818	0.205366	0.513317
K18303	Treatment - Control	DC	0.315312	0.237642	14	1.32684	0.205798	0.513485
K01633	Treatment - Control	DC	0.115848	0.0872546	14	1.3277	0.20552	0.513485
K08641	Treatment - Control	DC	-0.0707706	0.0533267	14	-1.32711	0.205709	0.513485
K18120	Treatment - Control	DC	-0.295056	0.222288	14	-1.32736	0.205629	0.513485
K17243	Treatment - Control	DC	-0.339371	0.255788	14	-1.32676	0.205822	0.513485
K18538	Treatment - Control	DC	-0.344717	0.259768	14	-1.32702	0.20574	0.513485
K10548	Treatment - Control	DC	-0.351799	0.265289	14	-1.32609	0.206038	0.513701
K06926	Treatment - Control	DC	-0.219007	0.165218	14	-1.32556	0.20621	0.513968
K21948	Treatment - Control	DC	-0.31576	0.238369	14	-1.32467	0.206497	0.514464
K02770	Treatment - Control	DC	-0.328831	0.24826	14	-1.32454	0.206538	0.514464
K00013	Treatment - Control	DC	0.0551671	0.0416606	14	1.3242	0.206648	0.514531
K21481	Treatment - Control	DC	-0.473404	0.357567	14	-1.32396	0.206727	0.514531
K17473	Treatment - Control	DC	-0.572804	0.432678	14	-1.32386	0.20676	0.514531
K01012	Treatment - Control	DC	-0.0666	0.0503576	14	-1.32254	0.207187	0.514868
K07794	Treatment - Control	DC	-0.341905	0.258475	14	-1.32278	0.20711	0.514868
K10543	Treatment - Control	DC	-0.342523	0.259031	14	-1.32232	0.207257	0.514868
K16169	Treatment - Control	DC	-0.396945	0.300087	14	-1.32277	0.207113	0.514868
K01784	Treatment - Control	DC	-0.0504506	0.0381681	14	-1.3218	0.207428	0.51506
K19576	Treatment - Control	DC	-0.352623	0.266863	14	-1.32136	0.207569	0.515248
K19055	Treatment - Control	DC	-0.129553	0.0980639	14	-1.3211	0.207653	0.515297
K21053	Treatment - Control	DC	0.16743	0.126796	14	1.32046	0.207861	0.515491
K22300	Treatment - Control	DC	-0.292838	0.221756	14	-1.32054	0.207835	0.515491
K02316	Treatment - Control	DC	-0.0959586	0.0727312	14	-1.31936	0.20822	0.516219
K00743	Treatment - Control	DC	0.459536	0.348355	14	1.31916	0.208285	0.51622
K11694	Treatment - Control	DC	0.397134	0.30129	14	1.31811	0.208627	0.516888
K13007	Treatment - Control	DC	0.248993	0.188949	14	1.31778	0.208734	0.516888
K08088	Treatment - Control	DC	0.241088	0.183007	14	1.31737	0.208869	0.516888
K09004	Treatment - Control	DC	-0.279526	0.212128	14	-1.31772	0.208753	0.516888
K12267	Treatment - Control	DC	-0.0700362	0.0532185	14	-1.31601	0.209312	0.517301
K02769	Treatment - Control	DC	-0.323688	0.245997	14	-1.31582	0.209374	0.517301
K03476	Treatment - Control	DC	-0.323921	0.246125	14	-1.31608	0.209289	0.517301
K07570	Treatment - Control	DC	-0.167167	0.127069	14	-1.31556	0.209458	0.517347
K07648	Treatment - Control	DC	0.377537	0.287468	14	1.31332	0.210194	0.517873
K11356	Treatment - Control	DC	0.377537	0.287468	14	1.31332	0.210194	0.517873
K12056	Treatment - Control	DC	0.255354	0.194268	14	1.31444	0.209827	0.517873
K21405	Treatment - Control	DC	-0.219539	0.167119	14	-1.31367	0.21008	0.517873
K01751	Treatment - Control	DC	-0.269768	0.205297	14	-1.31404	0.209959	0.517873
K06136	Treatment - Control	DC	-0.348322	0.26513	14	-1.31378	0.210043	0.517873
K10190	Treatment - Control	DC	-0.354911	0.270156	14	-1.31373	0.21006	0.517873
K09121	Treatment - Control	DC	-0.0630617	0.0480355	14	-1.31282	0.210359	0.518118
K17241	Treatment - Control	DC	-0.336191	0.256154	14	-1.31246	0.210476	0.518121
K11894	Treatment - Control	DC	0.50117	0.382039	14	1.31183	0.210682	0.518225
K09704	Treatment - Control	DC	0.221059	0.16861	14	1.31107	0.210932	0.518225
K06976	Treatment - Control	DC	0.201175	0.153376	14	1.31164	0.210745	0.518225
K12528	Treatment - Control	DC	-0.318681	0.243102	14	-1.31089	0.210991	0.518225
K18014	Treatment - Control	DC	-0.331303	0.252598	14	-1.31158	0.210765	0.518225
K10709	Treatment - Control	DC	-0.32398	0.247205	14	-1.31057	0.211096	0.518323
K12554	Treatment - Control	DC	0.226286	0.172743	14	1.30996	0.211297	0.51834
K03521	Treatment - Control	DC	-0.172184	0.131437	14	-1.31001	0.211281	0.51834
K07799	Treatment - Control	DC	-0.321008	0.24509	14	-1.30976	0.211365	0.51834
K20342	Treatment - Control	DC	0.535573	0.409066	14	1.30926	0.211529	0.518422
K05378	Treatment - Control	DC	0.28589	0.218359	14	1.30927	0.211526	0.518422
K19540	Treatment - Control	DC	-0.345959	0.264384	14	-1.30855	0.211762	0.518834
K01436	Treatment - Control	DC	-0.172995	0.132318	14	-1.30742	0.212135	0.519155
K11921	Treatment - Control	DC	-0.205349	0.157085	14	-1.30725	0.212191	0.519155
K06351	Treatment - Control	DC	-0.252634	0.193355	14	-1.30658	0.212412	0.519155
K16845	Treatment - Control	DC	-0.317128	0.24258	14	-1.30732	0.212169	0.519155
K14977	Treatment - Control	DC	-0.328206	0.251084	14	-1.30716	0.212222	0.519155
K00865	Treatment - Control	DC	-0.228092	0.17465	14	-1.306	0.212606	0.519456
K00097	Treatment - Control	DC	-0.161181	0.123464	14	-1.30549	0.212773	0.519703
K04043	Treatment - Control	DC	0.0210674	0.0161438	14	1.30498	0.212941	0.519722
K10536	Treatment - Control	DC	-0.0748665	0.0573812	14	-1.30472	0.213028	0.519722
K00395	Treatment - Control	DC	-0.311736	0.238937	14	-1.30468	0.213043	0.519722
K02768	Treatment - Control	DC	-0.316382	0.242648	14	-1.30387	0.213309	0.520119
K02044	Treatment - Control	DC	0.367211	0.281939	14	1.30245	0.213783	0.520892
K02822	Treatment - Control	DC	-0.32922	0.252772	14	-1.30244	0.213785	0.520892
K00663	Treatment - Control	DC	0.323076	0.248099	14	1.3022	0.213864	0.520923
K02193	Treatment - Control	DC	0.404914	0.311112	14	1.30151	0.214096	0.521001
K06350	Treatment - Control	DC	-0.251557	0.193339	14	-1.30112	0.214225	0.521001
K03753	Treatment - Control	DC	-0.29207	0.224397	14	-1.30158	0.214072	0.521001
K07652	Treatment - Control	DC	-0.438737	0.337167	14	-1.30125	0.214182	0.521001
K05882	Treatment - Control	DC	-0.326128	0.250751	14	-1.3006	0.214396	0.52126
K08642	Treatment - Control	DC	0.165914	0.127603	14	1.30023	0.214521	0.521403
K02315	Treatment - Control	DC	-0.310546	0.238971	14	-1.29951	0.21476	0.521664
K02474	Treatment - Control	DC	0.233756	0.179949	14	1.29901	0.214927	0.52175
K06016	Treatment - Control	DC	-0.265067	0.204136	14	-1.29848	0.215104	0.52186
K05816	Treatment - Control	DC	-0.324378	0.2498	14	-1.29855	0.215081	0.52186
K13004	Treatment - Control	DC	0.35241	0.271683	14	1.29714	0.215554	0.521864
K21134	Treatment - Control	DC	0.303586	0.233882	14	1.29803	0.215254	0.521864
K06162	Treatment - Control	DC	0.289668	0.223273	14	1.29737	0.215475	0.521864
K03892	Treatment - Control	DC	-0.109635	0.0845179	14	-1.29718	0.215539	0.521864
K03606	Treatment - Control	DC	-0.110185	0.0849711	14	-1.29673	0.21569	0.521864
K03308	Treatment - Control	DC	-0.140374	0.108258	14	-1.29666	0.215712	0.521864
K09685	Treatment - Control	DC	-0.170903	0.131655	14	-1.29811	0.215228	0.521864
K07699	Treatment - Control	DC	-0.201108	0.155167	14	-1.29608	0.215909	0.521864
K02255	Treatment - Control	DC	-0.255236	0.196971	14	-1.29581	0.216	0.521864
K09144	Treatment - Control	DC	-0.320047	0.246901	14	-1.29625	0.21585	0.521864
K11200	Treatment - Control	DC	-0.348019	0.268523	14	-1.29605	0.215917	0.521864
K01841	Treatment - Control	DC	0.300269	0.231829	14	1.29522	0.216197	0.521955
K19048	Treatment - Control	DC	-0.34435	0.265859	14	-1.29524	0.216191	0.521955
K00018	Treatment - Control	DC	-0.19694	0.15208	14	-1.29497	0.216278	0.521992
K00615	Treatment - Control	DC	-0.263461	0.20352	14	-1.29452	0.216431	0.522201
K03825	Treatment - Control	DC	0.261949	0.202432	14	1.29401	0.216601	0.522295
K01808	Treatment - Control	DC	-0.166143	0.128518	14	-1.29276	0.217021	0.522989
K12542	Treatment - Control	DC	-0.322154	0.249184	14	-1.29284	0.216996	0.522989
K03503	Treatment - Control	DC	0.247197	0.191293	14	1.29225	0.217195	0.523041
K06857	Treatment - Control	DC	-0.266571	0.206355	14	-1.29181	0.217342	0.523125
K03112	Treatment - Control	DC	0.304722	0.235986	14	1.29127	0.217523	0.523402
K10192	Treatment - Control	DC	-0.30538	0.236551	14	-1.29097	0.217626	0.52349
K16066	Treatment - Control	DC	0.333743	0.25858	14	1.29068	0.217725	0.52357
K01628	Treatment - Control	DC	-0.201562	0.156358	14	-1.28911	0.218255	0.524203
K02058	Treatment - Control	DC	-0.262059	0.203348	14	-1.28872	0.218385	0.524203
K02744	Treatment - Control	DC	-0.30194	0.234293	14	-1.28873	0.218382	0.524203
K03475	Treatment - Control	DC	-0.332581	0.258047	14	-1.28884	0.218345	0.524203
K03522	Treatment - Control	DC	-0.0990106	0.076843	14	-1.28848	0.218466	0.524239
K06988	Treatment - Control	DC	0.426286	0.331112	14	1.28744	0.218818	0.524607
K00073	Treatment - Control	DC	-0.293176	0.227697	14	-1.28757	0.218774	0.524607
K02798	Treatment - Control	DC	-0.33584	0.260827	14	-1.2876	0.218765	0.524607
K00662	Treatment - Control	DC	0.216885	0.168535	14	1.28688	0.219007	0.524902
K06446	Treatment - Control	DC	-0.307618	0.23923	14	-1.28587	0.219351	0.525567
K05964	Treatment - Control	DC	-0.247046	0.192159	14	-1.28564	0.219429	0.525596
K02796	Treatment - Control	DC	-0.239294	0.186197	14	-1.28516	0.21959	0.525821
K03406	Treatment - Control	DC	0.0469122	0.036539	14	1.2839	0.220021	0.525905
K00820	Treatment - Control	DC	0.045813	0.0356717	14	1.2843	0.219885	0.525905
K01610	Treatment - Control	DC	-0.0694015	0.0540305	14	-1.28449	0.21982	0.525905
K01624	Treatment - Control	DC	-0.24894	0.193826	14	-1.28435	0.219867	0.525905
K02450	Treatment - Control	DC	-0.326678	0.254512	14	-1.28355	0.220139	0.526025
K09933	Treatment - Control	DC	-0.299203	0.23326	14	-1.2827	0.220427	0.526394
K22476	Treatment - Control	DC	0.288257	0.224889	14	1.28177	0.220744	0.526546
K18997	Treatment - Control	DC	0.160068	0.124903	14	1.28154	0.220823	0.526546
K13713	Treatment - Control	DC	-0.0837791	0.0653415	14	-1.28217	0.220607	0.526546
K07459	Treatment - Control	DC	-0.121549	0.094875	14	-1.28115	0.220956	0.526707
K09927	Treatment - Control	DC	0.347044	0.270987	14	1.28067	0.22112	0.526939
K22081	Treatment - Control	DC	-0.336554	0.262935	14	-1.27999	0.221353	0.527336
K06163	Treatment - Control	DC	0.382018	0.298973	14	1.27777	0.222114	0.52748
K00231	Treatment - Control	DC	0.255838	0.200029	14	1.279	0.22169	0.52748
K19242	Treatment - Control	DC	0.184873	0.144669	14	1.27791	0.222065	0.52748
K03574	Treatment - Control	DC	0.050494	0.0395217	14	1.27763	0.222161	0.52748
K01912	Treatment - Control	DC	-0.0815604	0.0638557	14	-1.27726	0.222286	0.52748
K02810	Treatment - Control	DC	-0.292419	0.228572	14	-1.27933	0.221579	0.52748
K03634	Treatment - Control	DC	-0.303169	0.237006	14	-1.27916	0.221635	0.52748
K22340	Treatment - Control	DC	-0.304426	0.2383	14	-1.27749	0.222208	0.52748
K10542	Treatment - Control	DC	-0.307205	0.240231	14	-1.27879	0.221763	0.52748
K10545	Treatment - Control	DC	-0.308904	0.241718	14	-1.27795	0.222049	0.52748
K17076	Treatment - Control	DC	-0.309676	0.242214	14	-1.27852	0.221855	0.52748
K09163	Treatment - Control	DC	-0.311633	0.244018	14	-1.27709	0.222345	0.52748
K11693	Treatment - Control	DC	0.217155	0.170108	14	1.27657	0.222524	0.527634
K01501	Treatment - Control	DC	0.128459	0.100706	14	1.27558	0.222863	0.527634
K00793	Treatment - Control	DC	-0.0627687	0.0491752	14	-1.27643	0.222572	0.527634
K11392	Treatment - Control	DC	-0.0971992	0.0762135	14	-1.27535	0.222942	0.527634
K07089	Treatment - Control	DC	-0.148439	0.116305	14	-1.27629	0.222621	0.527634
K10188	Treatment - Control	DC	-0.335325	0.262859	14	-1.27569	0.222827	0.527634
K19956	Treatment - Control	DC	-0.346915	0.27195	14	-1.27566	0.222837	0.527634
K14647	Treatment - Control	DC	-0.317778	0.249293	14	-1.27472	0.22316	0.527989
K21700	Treatment - Control	DC	0.454091	0.356331	14	1.27435	0.223286	0.527998
K00645	Treatment - Control	DC	-0.118015	0.0926603	14	-1.27363	0.223536	0.528248
K15973	Treatment - Control	DC	-0.229989	0.180557	14	-1.27377	0.223486	0.528248
K07214	Treatment - Control	DC	-0.0803752	0.0631503	14	-1.27276	0.223834	0.528324
K00179	Treatment - Control	DC	-0.0834827	0.0655953	14	-1.27269	0.223857	0.528324
K02821	Treatment - Control	DC	-0.31085	0.244196	14	-1.27295	0.223768	0.528324
K00217	Treatment - Control	DC	-0.28077	0.220746	14	-1.27192	0.224125	0.528695
K08161	Treatment - Control	DC	-0.192954	0.151759	14	-1.27145	0.224285	0.528915
K08137	Treatment - Control	DC	0.421464	0.331705	14	1.2706	0.224582	0.529009
K13020	Treatment - Control	DC	0.356916	0.280864	14	1.27078	0.224519	0.529009
K09696	Treatment - Control	DC	0.137261	0.108088	14	1.2699	0.224823	0.529009
K02614	Treatment - Control	DC	-0.0766348	0.0603297	14	-1.27027	0.224696	0.529009
K20541	Treatment - Control	DC	-0.0813458	0.0640318	14	-1.2704	0.22465	0.529009
K10559	Treatment - Control	DC	-0.258325	0.203287	14	-1.27074	0.224532	0.529009
K09858	Treatment - Control	DC	-0.284848	0.224327	14	-1.26979	0.224859	0.529009
K02567	Treatment - Control	DC	0.277994	0.21907	14	1.26897	0.225144	0.529345
K07110	Treatment - Control	DC	0.182249	0.143657	14	1.26864	0.225259	0.529345
K02385	Treatment - Control	DC	0.152536	0.120239	14	1.26861	0.225269	0.529345
K11076	Treatment - Control	DC	-0.306695	0.241653	14	-1.26916	0.225079	0.529345
K13327	Treatment - Control	DC	-0.295487	0.232981	14	-1.26829	0.225379	0.529448
K06969	Treatment - Control	DC	-0.0995099	0.078511	14	-1.26746	0.225666	0.529928
K04763	Treatment - Control	DC	-0.210353	0.165999	14	-1.26719	0.225761	0.529928
K00684	Treatment - Control	DC	-0.288209	0.227451	14	-1.26712	0.225784	0.529928
K07795	Treatment - Control	DC	-0.30217	0.238717	14	-1.26581	0.226242	0.530786
K03532	Treatment - Control	DC	0.37731	0.298358	14	1.26462	0.226655	0.530871
K21834	Treatment - Control	DC	-0.235461	0.18614	14	-1.26497	0.226533	0.530871
K19190	Treatment - Control	DC	-0.306931	0.242656	14	-1.26488	0.226564	0.530871
K07029	Treatment - Control	DC	0.205318	0.162397	14	1.26429	0.226769	0.530903
K18967	Treatment - Control	DC	-0.253335	0.200392	14	-1.2642	0.226803	0.530903
K05339	Treatment - Control	DC	-0.298072	0.235817	14	-1.26399	0.226873	0.53091
K20449	Treatment - Control	DC	-0.0296905	0.0235014	14	-1.26335	0.227099	0.531267
K05985	Treatment - Control	DC	-0.17165	0.135888	14	-1.26317	0.227159	0.531267
K14197	Treatment - Control	DC	-0.312356	0.247473	14	-1.26218	0.227505	0.531761
K18672	Treatment - Control	DC	-0.0591166	0.0468474	14	-1.2619	0.227605	0.531769
K06387	Treatment - Control	DC	-0.284274	0.225469	14	-1.26081	0.227984	0.53216
K03724	Treatment - Control	DC	0.0927637	0.0736129	14	1.26016	0.228214	0.532368
K01926	Treatment - Control	DC	-0.0563885	0.0447493	14	-1.2601	0.228234	0.532368
K12070	Treatment - Control	DC	-0.31715	0.251915	14	-1.25896	0.228634	0.532986
K02569	Treatment - Control	DC	0.375137	0.298205	14	1.25798	0.228975	0.533154
K07319	Treatment - Control	DC	-0.220823	0.17552	14	-1.25811	0.228931	0.533154
K05881	Treatment - Control	DC	-0.26457	0.210239	14	-1.25842	0.22882	0.533154
K08310	Treatment - Control	DC	0.186478	0.148328	14	1.2572	0.229249	0.533636
K02020	Treatment - Control	DC	-0.261195	0.207854	14	-1.25663	0.229452	0.53395
K13930	Treatment - Control	DC	-0.243627	0.194111	14	-1.25509	0.229991	0.534735
K07704	Treatment - Control	DC	-0.255326	0.203534	14	-1.25446	0.230214	0.535095
K03819	Treatment - Control	DC	0.555771	0.443335	14	1.25361	0.230513	0.535635
K01470	Treatment - Control	DC	-0.185467	0.147993	14	-1.25322	0.230654	0.535804
K04749	Treatment - Control	DC	-0.140913	0.112485	14	-1.25272	0.230827	0.536049
K19973	Treatment - Control	DC	-0.436946	0.348955	14	-1.25216	0.231029	0.53636
K03824	Treatment - Control	DC	0.366653	0.293085	14	1.25101	0.231432	0.536383
K00428	Treatment - Control	DC	0.230552	0.184323	14	1.25081	0.231506	0.536383
K02510	Treatment - Control	DC	-0.252927	0.202108	14	-1.25145	0.231279	0.536383
K03716	Treatment - Control	DC	-0.315286	0.251925	14	-1.25151	0.231258	0.536383
K08323	Treatment - Control	DC	-0.317646	0.25387	14	-1.25121	0.231361	0.536383
K03743	Treatment - Control	DC	0.0226175	0.0180895	14	1.25032	0.23168	0.536614
K14205	Treatment - Control	DC	0.167182	0.133784	14	1.24964	0.23192	0.537014
K00713	Treatment - Control	DC	0.500729	0.401319	14	1.24771	0.232606	0.537659
K06338	Treatment - Control	DC	0.500729	0.401319	14	1.24771	0.232606	0.537659
K02334	Treatment - Control	DC	-0.253877	0.203407	14	-1.24812	0.232458	0.537659
K07483	Treatment - Control	DC	-0.277147	0.221966	14	-1.2486	0.232289	0.537659
K21750	Treatment - Control	DC	0.485676	0.391001	14	1.24214	0.234592	0.538337
K06181	Treatment - Control	DC	0.371602	0.298276	14	1.24583	0.233272	0.538337
K14274	Treatment - Control	DC	0.320366	0.257251	14	1.24534	0.233448	0.538337
K03428	Treatment - Control	DC	0.22295	0.179726	14	1.2405	0.235178	0.538337
K11619	Treatment - Control	DC	0.177235	0.142928	14	1.24003	0.235347	0.538337
K03469	Treatment - Control	DC	0.0268986	0.0216877	14	1.24027	0.235262	0.538337
K02040	Treatment - Control	DC	-0.0528346	0.0425248	14	-1.24244	0.234483	0.538337
K03783	Treatment - Control	DC	-0.0581844	0.0468966	14	-1.24069	0.235108	0.538337
K12585	Treatment - Control	DC	-0.0612512	0.0492208	14	-1.24442	0.233777	0.538337
K03342	Treatment - Control	DC	-0.0719827	0.0578827	14	-1.2436	0.23407	0.538337
K01843	Treatment - Control	DC	-0.0788955	0.0634068	14	-1.24427	0.233828	0.538337
K11105	Treatment - Control	DC	-0.108212	0.0871435	14	-1.24177	0.234723	0.538337
K07273	Treatment - Control	DC	-0.11171	0.0900806	14	-1.24011	0.235316	0.538337
K09973	Treatment - Control	DC	-0.18858	0.1521	14	-1.23985	0.235412	0.538337
K09153	Treatment - Control	DC	-0.278064	0.224174	14	-1.24039	0.235217	0.538337
K06905	Treatment - Control	DC	-0.286172	0.23034	14	-1.24239	0.234502	0.538337
K03738	Treatment - Control	DC	-0.286585	0.23081	14	-1.24165	0.234767	0.538337
K01464	Treatment - Control	DC	-0.287272	0.230677	14	-1.24534	0.233448	0.538337
K22339	Treatment - Control	DC	-0.293415	0.235582	14	-1.24549	0.233394	0.538337
K13626	Treatment - Control	DC	-0.29842	0.240398	14	-1.24136	0.234871	0.538337
K04027	Treatment - Control	DC	-0.30399	0.244533	14	-1.24314	0.234231	0.538337
K13277	Treatment - Control	DC	-0.319327	0.257518	14	-1.24002	0.235351	0.538337
K04786	Treatment - Control	DC	-0.325318	0.261483	14	-1.24412	0.233882	0.538337
K06139	Treatment - Control	DC	0.209936	0.169465	14	1.23882	0.235782	0.538946
K13891	Treatment - Control	DC	-0.299914	0.242114	14	-1.23873	0.235814	0.538946
K13408	Treatment - Control	DC	-0.299577	0.241999	14	-1.23792	0.236103	0.53945
K18890	Treatment - Control	DC	0.169787	0.137408	14	1.23564	0.236925	0.540005
K12152	Treatment - Control	DC	0.138421	0.112034	14	1.23553	0.236964	0.540005
K01733	Treatment - Control	DC	0.0291537	0.0235716	14	1.23681	0.236502	0.540005
K01465	Treatment - Control	DC	-0.0700163	0.0566788	14	-1.23532	0.237042	0.540005
K06385	Treatment - Control	DC	-0.188237	0.152403	14	-1.23513	0.237109	0.540005
K06942	Treatment - Control	DC	-0.221708	0.179515	14	-1.23504	0.237143	0.540005
K02777	Treatment - Control	DC	-0.300334	0.243085	14	-1.23551	0.236973	0.540005
K12241	Treatment - Control	DC	-0.303455	0.24566	14	-1.23527	0.23706	0.540005
K04785	Treatment - Control	DC	-0.303455	0.24566	14	-1.23527	0.23706	0.540005
K10231	Treatment - Control	DC	-0.307782	0.249027	14	-1.23594	0.236817	0.540005
K09689	Treatment - Control	DC	-0.187867	0.152364	14	-1.23302	0.237873	0.540689
K01761	Treatment - Control	DC	-0.262151	0.212583	14	-1.23317	0.237817	0.540689
K07141	Treatment - Control	DC	-0.280662	0.22759	14	-1.23319	0.237809	0.540689
K19426	Treatment - Control	DC	-0.347039	0.281443	14	-1.23307	0.237854	0.540689
K03581	Treatment - Control	DC	-0.260548	0.211471	14	-1.23208	0.238213	0.541307
K08990	Treatment - Control	DC	0.544874	0.442508	14	1.23133	0.238484	0.541611
K01002	Treatment - Control	DC	-0.232591	0.188866	14	-1.23151	0.238418	0.541611
K14058	Treatment - Control	DC	-0.0818424	0.066557	14	-1.22966	0.23909	0.54249
K02761	Treatment - Control	DC	-0.274709	0.22343	14	-1.22951	0.239145	0.54249
K05991	Treatment - Control	DC	0.54161	0.441556	14	1.22659	0.240206	0.5433
K08082	Treatment - Control	DC	0.232206	0.189203	14	1.22729	0.239953	0.5433
K00053	Treatment - Control	DC	0.0434129	0.035348	14	1.22816	0.239635	0.5433
K13582	Treatment - Control	DC	-0.0817301	0.066627	14	-1.22668	0.240174	0.5433
K00619	Treatment - Control	DC	-0.252739	0.205931	14	-1.2273	0.23995	0.5433
K02478	Treatment - Control	DC	-0.275032	0.224249	14	-1.22646	0.240256	0.5433
K07114	Treatment - Control	DC	0.0719002	0.0586355	14	1.22622	0.240341	0.543338
K07491	Treatment - Control	DC	-0.206258	0.168318	14	-1.2254	0.240639	0.543547
K02379	Treatment - Control	DC	-0.219613	0.179193	14	-1.22556	0.240581	0.543547
K16079	Treatment - Control	DC	0.341646	0.278892	14	1.22501	0.240783	0.543561
K03338	Treatment - Control	DC	-0.311294	0.254081	14	-1.22518	0.240721	0.543561
K15738	Treatment - Control	DC	0.0482456	0.0394013	14	1.22447	0.240982	0.543856
K03981	Treatment - Control	DC	0.304003	0.248392	14	1.22388	0.241195	0.544038
K03483	Treatment - Control	DC	-0.268498	0.219384	14	-1.22387	0.2412	0.544038
K01130	Treatment - Control	DC	0.229854	0.187873	14	1.22346	0.241351	0.544225
K01223	Treatment - Control	DC	-0.286979	0.234622	14	-1.22316	0.241461	0.544317
K20257	Treatment - Control	DC	-0.296841	0.242798	14	-1.22258	0.241671	0.544637
K07095	Treatment - Control	DC	-0.102391	0.0838435	14	-1.22122	0.242172	0.54561
K22227	Treatment - Control	DC	-0.239215	0.195941	14	-1.22085	0.242306	0.545756
K03471	Treatment - Control	DC	-0.207586	0.170071	14	-1.22059	0.242403	0.54582
K13038	Treatment - Control	DC	-0.0459115	0.0376357	14	-1.21989	0.242658	0.545931
K22278	Treatment - Control	DC	-0.205913	0.168867	14	-1.21938	0.242846	0.545931
K01486	Treatment - Control	DC	-0.261555	0.214481	14	-1.21948	0.242811	0.545931
K03518	Treatment - Control	DC	-0.267018	0.218835	14	-1.22018	0.242553	0.545931
K18925	Treatment - Control	DC	-0.273305	0.22412	14	-1.21946	0.242818	0.545931
K16388	Treatment - Control	DC	0.489067	0.401734	14	1.21739	0.243578	0.546933
K05374	Treatment - Control	DC	-0.304226	0.249881	14	-1.21748	0.243544	0.546933
K02049	Treatment - Control	DC	-0.251624	0.206763	14	-1.21697	0.243735	0.546955
K13613	Treatment - Control	DC	-0.305436	0.250945	14	-1.21715	0.243669	0.546955
K03802	Treatment - Control	DC	-0.203021	0.16689	14	-1.2165	0.243908	0.547188
K06859	Treatment - Control	DC	0.254467	0.20946	14	1.21487	0.244508	0.547535
K03924	Treatment - Control	DC	0.148611	0.122337	14	1.21477	0.244546	0.547535
K17838	Treatment - Control	DC	0.138938	0.114368	14	1.21484	0.244521	0.547535
K16181	Treatment - Control	DC	-0.251121	0.206651	14	-1.21519	0.244389	0.547535
K06971	Treatment - Control	DC	-0.254003	0.208969	14	-1.21551	0.244273	0.547535
K19640	Treatment - Control	DC	0.387355	0.319235	14	1.21339	0.245057	0.548271
K15669	Treatment - Control	DC	-0.215012	0.177166	14	-1.21362	0.244971	0.548271
K11896	Treatment - Control	DC	0.228806	0.188751	14	1.21221	0.245492	0.548568
K11895	Treatment - Control	DC	0.228806	0.188751	14	1.21221	0.245492	0.548568
K03831	Treatment - Control	DC	-0.246856	0.203583	14	-1.21256	0.245365	0.548568
K08961	Treatment - Control	DC	-0.341012	0.281304	14	-1.21226	0.245476	0.548568
K19046	Treatment - Control	DC	0.231699	0.191313	14	1.2111	0.245906	0.548725
K21681	Treatment - Control	DC	0.228071	0.188238	14	1.21161	0.245717	0.548725
K06610	Treatment - Control	DC	0.109722	0.0905725	14	1.21143	0.245783	0.548725
K02982	Treatment - Control	DC	0.0370837	0.0306126	14	1.21138	0.245799	0.548725
K15496	Treatment - Control	DC	-0.220881	0.182382	14	-1.21109	0.245909	0.548725
K03043	Treatment - Control	DC	0.0395822	0.0327161	14	1.20987	0.246362	0.549029
K13643	Treatment - Control	DC	-0.248324	0.205145	14	-1.21048	0.246134	0.549029
K02012	Treatment - Control	DC	-0.259421	0.21445	14	-1.2097	0.246424	0.549029
K00198	Treatment - Control	DC	-0.279894	0.231381	14	-1.20967	0.246437	0.549029
K13531	Treatment - Control	DC	-0.273991	0.226551	14	-1.2094	0.246537	0.549044
K02588	Treatment - Control	DC	-0.279824	0.231471	14	-1.20889	0.246725	0.54931
K09989	Treatment - Control	DC	0.296533	0.245424	14	1.20825	0.246966	0.549413
K05342	Treatment - Control	DC	-0.303539	0.25123	14	-1.20821	0.246979	0.549413
K22024	Treatment - Control	DC	-0.278079	0.230252	14	-1.20772	0.247163	0.549514
K11641	Treatment - Control	DC	0.144461	0.119894	14	1.2049	0.248215	0.551233
K01684	Treatment - Control	DC	-0.286199	0.237649	14	-1.20429	0.248444	0.55158
K07137	Treatment - Control	DC	-0.0701965	0.0583763	14	-1.20248	0.24912	0.552316
K02558	Treatment - Control	DC	0.289346	0.240771	14	1.20175	0.249395	0.552495
K09777	Treatment - Control	DC	0.146931	0.122268	14	1.20171	0.249411	0.552495
K04088	Treatment - Control	DC	-0.253918	0.211288	14	-1.20176	0.249391	0.552495
K07302	Treatment - Control	DC	-0.258354	0.215052	14	-1.20136	0.249543	0.552633
K01261	Treatment - Control	DC	-0.431901	0.359855	14	-1.20021	0.249974	0.553435
K04651	Treatment - Control	DC	0.254228	0.211923	14	1.19962	0.250194	0.553612
K01008	Treatment - Control	DC	-0.228964	0.190863	14	-1.19963	0.250194	0.553612
K09775	Treatment - Control	DC	-0.228036	0.190231	14	-1.19873	0.25053	0.554123
K21132	Treatment - Control	DC	0.517719	0.432733	14	1.19639	0.251412	0.555531
K15538	Treatment - Control	DC	0.517719	0.432733	14	1.19639	0.251412	0.555531
K06373	Treatment - Control	DC	-0.092702	0.0776724	14	-1.1935	0.252507	0.557541
K02051	Treatment - Control	DC	-0.174238	0.145998	14	-1.19343	0.252533	0.557541
K03285	Treatment - Control	DC	-0.317384	0.26621	14	-1.19223	0.252986	0.558388
K04750	Treatment - Control	DC	0.250845	0.210439	14	1.19201	0.253073	0.558423
K02078	Treatment - Control	DC	-0.100174	0.0840712	14	-1.19153	0.253253	0.558665
K10194	Treatment - Control	DC	-0.275932	0.231627	14	-1.19127	0.253351	0.558726
K03407	Treatment - Control	DC	0.0749509	0.0629956	14	1.18978	0.25392	0.559668
K02622	Treatment - Control	DC	-0.0532795	0.0447791	14	-1.18983	0.253901	0.559668
K02565	Treatment - Control	DC	-0.140693	0.118427	14	-1.18802	0.254591	0.560747
K06133	Treatment - Control	DC	-0.175468	0.147708	14	-1.18794	0.254621	0.560747
K11072	Treatment - Control	DC	-0.158234	0.13356	14	-1.18475	0.255841	0.562828
K03436	Treatment - Control	DC	-0.242776	0.204923	14	-1.18472	0.25585	0.562828
K13614	Treatment - Control	DC	-0.286178	0.241482	14	-1.18509	0.255709	0.562828
K11031	Treatment - Control	DC	0.21405	0.180771	14	1.18409	0.256091	0.562925
K22341	Treatment - Control	DC	-0.324285	0.273878	14	-1.18405	0.256108	0.562925
K03300	Treatment - Control	DC	-0.19185	0.162086	14	-1.18363	0.25627	0.56297
K03856	Treatment - Control	DC	-0.0607196	0.0513249	14	-1.18305	0.256493	0.563124
K02019	Treatment - Control	DC	-0.233595	0.197478	14	-1.18289	0.256553	0.563124
K18640	Treatment - Control	DC	-0.280609	0.237223	14	-1.18289	0.256553	0.563124
K16885	Treatment - Control	DC	-0.209479	0.177309	14	-1.18144	0.25711	0.563254
K01042	Treatment - Control	DC	-0.231677	0.196046	14	-1.18175	0.256991	0.563254
K17074	Treatment - Control	DC	-0.256794	0.217212	14	-1.18223	0.256805	0.563254
K02791	Treatment - Control	DC	-0.265288	0.224519	14	-1.18159	0.257053	0.563254
K07074	Treatment - Control	DC	-0.277345	0.234691	14	-1.18174	0.256992	0.563254
K03297	Treatment - Control	DC	0.236055	0.200071	14	1.17986	0.257717	0.563339
K01611	Treatment - Control	DC	0.185053	0.156788	14	1.18028	0.257556	0.563339
K00382	Treatment - Control	DC	-0.0711021	0.0602422	14	-1.18027	0.257558	0.563339
K18475	Treatment - Control	DC	-0.224625	0.190327	14	-1.18021	0.257582	0.563339
K06419	Treatment - Control	DC	-0.270622	0.229357	14	-1.17992	0.257694	0.563339
K06418	Treatment - Control	DC	-0.270622	0.229357	14	-1.17992	0.257694	0.563339
K06906	Treatment - Control	DC	-0.280692	0.237835	14	-1.1802	0.257586	0.563339
K06900	Treatment - Control	DC	0.486887	0.412975	14	1.17898	0.258057	0.563926
K07266	Treatment - Control	DC	0.519602	0.441016	14	1.17819	0.258359	0.56394
K07403	Treatment - Control	DC	0.271079	0.230111	14	1.17804	0.258419	0.56394
K01075	Treatment - Control	DC	0.329129	0.280106	14	1.17501	0.259587	0.564313
K11066	Treatment - Control	DC	0.318817	0.270927	14	1.17676	0.25891	0.564313
K14153	Treatment - Control	DC	0.0439814	0.0373942	14	1.17616	0.259145	0.564313
K02965	Treatment - Control	DC	0.0357661	0.0303809	14	1.17725	0.258721	0.564313
K01840	Treatment - Control	DC	-0.0627359	0.0533556	14	-1.17581	0.25928	0.564313
K02050	Treatment - Control	DC	-0.234846	0.199731	14	-1.17581	0.259278	0.564313
K06420	Treatment - Control	DC	-0.270168	0.229768	14	-1.17583	0.259272	0.564313
K02755	Treatment - Control	DC	-0.271039	0.23046	14	-1.17608	0.259175	0.564313
K05815	Treatment - Control	DC	-0.27259	0.231909	14	-1.17542	0.25943	0.564313
K02757	Treatment - Control	DC	-0.275875	0.234746	14	-1.17521	0.259513	0.564313
K03438	Treatment - Control	DC	-0.0659681	0.0561596	14	-1.17465	0.259727	0.564463
K02892	Treatment - Control	DC	0.0360841	0.0307276	14	1.17432	0.259854	0.564525
K03306	Treatment - Control	DC	-0.0850132	0.0724003	14	-1.17421	0.259898	0.564525
K00294	Treatment - Control	DC	0.347486	0.296031	14	1.17382	0.260051	0.564703
K03781	Treatment - Control	DC	0.205318	0.175026	14	1.17307	0.26034	0.565061
K02904	Treatment - Control	DC	0.0356718	0.0304101	14	1.17302	0.260359	0.565061
K10111	Treatment - Control	DC	-0.266672	0.227407	14	-1.17267	0.260497	0.565206
K01520	Treatment - Control	DC	-0.0626409	0.0534421	14	-1.17213	0.260707	0.565508
K06972	Treatment - Control	DC	-0.224975	0.192113	14	-1.17106	0.261123	0.566157
K00852	Treatment - Control	DC	-0.13788	0.117768	14	-1.17078	0.261229	0.566175
K22129	Treatment - Control	DC	-0.276606	0.236321	14	-1.17047	0.261352	0.566287
K01803	Treatment - Control	DC	-0.0878175	0.0750781	14	-1.16968	0.261657	0.566793
K01807	Treatment - Control	DC	0.0399445	0.0341646	14	1.16918	0.261854	0.567065
K03337	Treatment - Control	DC	-0.280694	0.240154	14	-1.16881	0.261997	0.56722
K07009	Treatment - Control	DC	0.215096	0.184081	14	1.16849	0.262123	0.567337
K11910	Treatment - Control	DC	0.222702	0.190757	14	1.16747	0.262522	0.567914
K13922	Treatment - Control	DC	-0.278222	0.238375	14	-1.16716	0.262641	0.567992
K07397	Treatment - Control	DC	0.247295	0.211956	14	1.16673	0.262809	0.567997
K05786	Treatment - Control	DC	0.246337	0.211113	14	1.16685	0.262764	0.567997
K02564	Treatment - Control	DC	-0.0640977	0.0549524	14	-1.16642	0.26293	0.567997
K14155	Treatment - Control	DC	-0.11711	0.100399	14	-1.16644	0.262922	0.567997
K03087	Treatment - Control	DC	-0.234428	0.201091	14	-1.16578	0.26318	0.568384
K07316	Treatment - Control	DC	-0.230207	0.197576	14	-1.16515	0.263426	0.568448
K06216	Treatment - Control	DC	-0.2199	0.188815	14	-1.16463	0.26363	0.56861
K06391	Treatment - Control	DC	-0.270068	0.231899	14	-1.16459	0.263646	0.56861
K02881	Treatment - Control	DC	0.0366109	0.0314634	14	1.1636	0.264034	0.569141
K00784	Treatment - Control	DC	-0.112205	0.0964955	14	-1.1628	0.264348	0.569353
K15755	Treatment - Control	DC	-0.202348	0.174004	14	-1.1629	0.26431	0.569353
K05341	Treatment - Control	DC	-0.29026	0.249544	14	-1.16316	0.264206	0.569353
K02406	Treatment - Control	DC	-0.246459	0.212165	14	-1.16164	0.264806	0.570184
K01951	Treatment - Control	DC	-0.0228424	0.0196777	14	-1.16083	0.265122	0.570711
K02919	Treatment - Control	DC	0.121935	0.105226	14	1.15879	0.265925	0.571497
K00588	Treatment - Control	DC	-0.054935	0.0474259	14	-1.15833	0.266106	0.571497
K04079	Treatment - Control	DC	-0.101542	0.0876319	14	-1.15874	0.265948	0.571497
K00926	Treatment - Control	DC	-0.258269	0.222945	14	-1.15844	0.266063	0.571497
K00879	Treatment - Control	DC	-0.264207	0.228208	14	-1.15774	0.266339	0.571777
K00692	Treatment - Control	DC	0.208496	0.180373	14	1.15591	0.267062	0.572785
K18331	Treatment - Control	DC	-0.0998145	0.0863577	14	-1.15583	0.267097	0.572785
K00334	Treatment - Control	DC	-0.13565	0.117348	14	-1.15596	0.267044	0.572785
K02773	Treatment - Control	DC	-0.285763	0.247159	14	-1.15619	0.266952	0.572785
K17073	Treatment - Control	DC	-0.243508	0.210833	14	-1.15498	0.267433	0.573042
K21907	Treatment - Control	DC	-0.304016	0.263224	14	-1.15497	0.267434	0.573042
K05799	Treatment - Control	DC	-0.20571	0.178254	14	-1.15402	0.267811	0.573694
K18954	Treatment - Control	DC	0.389421	0.337513	14	1.1538	0.2679	0.573731
K07552	Treatment - Control	DC	0.19662	0.170566	14	1.15276	0.268314	0.573842
K07213	Treatment - Control	DC	-0.0916038	0.0794588	14	-1.15285	0.268278	0.573842
K11922	Treatment - Control	DC	-0.403632	0.350024	14	-1.15315	0.268156	0.573842
K07013	Treatment - Control	DC	-0.269507	0.233861	14	-1.15242	0.268447	0.573971
K02886	Treatment - Control	DC	0.0349556	0.0303825	14	1.15052	0.269203	0.574968
K01575	Treatment - Control	DC	-0.339448	0.295016	14	-1.15061	0.269167	0.574968
K19052	Treatment - Control	DC	0.429408	0.373351	14	1.15015	0.269351	0.574974
K13829	Treatment - Control	DC	-0.0378168	0.0328797	14	-1.15016	0.269347	0.574974
K00283	Treatment - Control	DC	-0.256557	0.223204	14	-1.14942	0.269639	0.575433
K07497	Treatment - Control	DC	-0.144424	0.125772	14	-1.1483	0.270087	0.576078
K16875	Treatment - Control	DC	-0.277944	0.242012	14	-1.14847	0.270019	0.576078
K06919	Treatment - Control	DC	-0.0983433	0.0856797	14	-1.1478	0.270287	0.57635
K02392	Treatment - Control	DC	-0.249201	0.217191	14	-1.14738	0.270455	0.576553
K22397	Treatment - Control	DC	0.282923	0.246674	14	1.14695	0.270627	0.576765
K01387	Treatment - Control	DC	0.30221	0.263608	14	1.14644	0.270832	0.576931
K03523	Treatment - Control	DC	-0.100114	0.0873722	14	-1.14583	0.271075	0.576931
K00303	Treatment - Control	DC	-0.256247	0.223667	14	-1.14566	0.271142	0.576931
K13612	Treatment - Control	DC	-0.270011	0.235589	14	-1.14611	0.270963	0.576931
K03090	Treatment - Control	DC	-0.315514	0.275314	14	-1.14601	0.271002	0.576931
K03635	Treatment - Control	DC	-0.206137	0.179977	14	-1.14535	0.271268	0.577044
K05570	Treatment - Control	DC	0.201948	0.176459	14	1.14445	0.271627	0.577634
K00600	Treatment - Control	DC	0.0215002	0.0188011	14	1.14356	0.271982	0.577634
K02523	Treatment - Control	DC	-0.0438975	0.0383732	14	-1.14396	0.271822	0.577634
K22051	Treatment - Control	DC	-0.225029	0.196772	14	-1.1436	0.271967	0.577634
K02011	Treatment - Control	DC	-0.234895	0.205343	14	-1.14391	0.271843	0.577634
K06908	Treatment - Control	DC	-0.274399	0.239826	14	-1.14416	0.271743	0.577634
K02477	Treatment - Control	DC	0.145867	0.127763	14	1.1417	0.272729	0.578137
K09141	Treatment - Control	DC	-0.196746	0.172276	14	-1.14204	0.272595	0.578137
K02444	Treatment - Control	DC	-0.20424	0.1788	14	-1.14228	0.272497	0.578137
K00127	Treatment - Control	DC	-0.21658	0.18954	14	-1.14266	0.272346	0.578137
K01266	Treatment - Control	DC	-0.251895	0.220606	14	-1.14183	0.272678	0.578137
K16960	Treatment - Control	DC	-0.263899	0.231086	14	-1.14199	0.272613	0.578137
K03696	Treatment - Control	DC	0.0550104	0.0482179	14	1.14087	0.273065	0.578313
K05919	Treatment - Control	DC	-0.23311	0.204302	14	-1.14101	0.27301	0.578313
K19545	Treatment - Control	DC	-0.25405	0.222701	14	-1.14077	0.273105	0.578313
K06395	Treatment - Control	DC	-0.26584	0.233136	14	-1.14028	0.273303	0.578424
K04784	Treatment - Control	DC	-0.273658	0.240274	14	-1.13894	0.273843	0.579413
K10193	Treatment - Control	DC	-0.248104	0.217912	14	-1.13855	0.273998	0.579431
K21963	Treatment - Control	DC	-0.300777	0.264165	14	-1.1386	0.273981	0.579431
K06167	Treatment - Control	DC	-0.0834092	0.0732952	14	-1.13799	0.274226	0.579449
K01547	Treatment - Control	DC	-0.0858428	0.075452	14	-1.13771	0.274337	0.579455
K03465	Treatment - Control	DC	-0.231598	0.203939	14	-1.13562	0.275182	0.580542
K07272	Treatment - Control	DC	0.185686	0.163593	14	1.13505	0.275416	0.580571
K03455	Treatment - Control	DC	0.161977	0.142686	14	1.1352	0.275352	0.580571
K01007	Treatment - Control	DC	-0.127908	0.112686	14	-1.13508	0.2754	0.580571
K01337	Treatment - Control	DC	0.34644	0.305436	14	1.13425	0.27574	0.580676
K07105	Treatment - Control	DC	-0.22498	0.198311	14	-1.13448	0.275644	0.580676
K10831	Treatment - Control	DC	-0.258967	0.228348	14	-1.13409	0.275804	0.580676
K00575	Treatment - Control	DC	-0.262491	0.231493	14	-1.13391	0.275878	0.580676
K08087	Treatment - Control	DC	-0.29889	0.263651	14	-1.13366	0.275979	0.580676
K22130	Treatment - Control	DC	-0.136247	0.120226	14	-1.13326	0.276139	0.580706
K05772	Treatment - Control	DC	-0.239389	0.211214	14	-1.1334	0.276085	0.580706
K03637	Treatment - Control	DC	-0.199657	0.176247	14	-1.13282	0.276319	0.580929
K02499	Treatment - Control	DC	-0.0659951	0.0582902	14	-1.13218	0.276577	0.581154
K00042	Treatment - Control	DC	-0.212619	0.187882	14	-1.13166	0.276789	0.5813
K03973	Treatment - Control	DC	-0.0883612	0.0781246	14	-1.13103	0.277046	0.581533
K01466	Treatment - Control	DC	-0.272469	0.240885	14	-1.13112	0.27701	0.581533
K11473	Treatment - Control	DC	-0.23635	0.209192	14	-1.12982	0.277539	0.582259
K18431	Treatment - Control	DC	0.191095	0.169218	14	1.12928	0.277757	0.582563
K05362	Treatment - Control	DC	0.158292	0.140293	14	1.1283	0.278159	0.582907
K01893	Treatment - Control	DC	-0.0564301	0.0500099	14	-1.12838	0.278126	0.582907
K02122	Treatment - Control	DC	-0.225266	0.199596	14	-1.12861	0.278032	0.582907
K07461	Treatment - Control	DC	-0.178872	0.158678	14	-1.12727	0.278579	0.583514
K00532	Treatment - Control	DC	-0.266019	0.236102	14	-1.12671	0.278806	0.583835
K09988	Treatment - Control	DC	-0.138206	0.122725	14	-1.12614	0.279041	0.584173
K01897	Treatment - Control	DC	-0.0846554	0.0752099	14	-1.12559	0.279266	0.584336
K21010	Treatment - Control	DC	-0.0908844	0.080741	14	-1.12563	0.27925	0.584336
K00661	Treatment - Control	DC	-0.0649207	0.0576985	14	-1.12517	0.279437	0.584539
K02774	Treatment - Control	DC	-0.253311	0.225226	14	-1.1247	0.279631	0.584698
K07638	Treatment - Control	DC	0.335794	0.298807	14	1.12378	0.280006	0.584754
K03763	Treatment - Control	DC	-0.0577737	0.0514087	14	-1.12381	0.279994	0.584754
K01439	Treatment - Control	DC	-0.152181	0.135431	14	-1.12368	0.280049	0.584754
K10439	Treatment - Control	DC	-0.173447	0.154359	14	-1.12366	0.280056	0.584754
K03700	Treatment - Control	DC	-0.252233	0.224635	14	-1.12285	0.280387	0.584982
K05982	Treatment - Control	DC	-0.304433	0.271105	14	-1.12293	0.280355	0.584982
K07680	Treatment - Control	DC	0.356429	0.317825	14	1.12146	0.280958	0.585403
K01584	Treatment - Control	DC	0.344148	0.306776	14	1.12182	0.280811	0.585403
K00826	Treatment - Control	DC	0.0388709	0.034648	14	1.12188	0.280787	0.585403
K07139	Treatment - Control	DC	-0.0528169	0.0470952	14	-1.12149	0.280947	0.585403
K06973	Treatment - Control	DC	-0.0548877	0.0489837	14	-1.12053	0.281342	0.585895
K01771	Treatment - Control	DC	0.174504	0.156063	14	1.11817	0.282316	0.587614
K13926	Treatment - Control	DC	0.31636	0.283661	14	1.11527	0.283512	0.589484
K05297	Treatment - Control	DC	0.205849	0.184671	14	1.11468	0.283758	0.589843
K16649	Treatment - Control	DC	0.485916	0.436581	14	1.113	0.284453	0.590608
K00616	Treatment - Control	DC	-0.0706556	0.0634883	14	-1.11289	0.284499	0.590608
K03594	Treatment - Control	DC	-0.0753779	0.0677834	14	-1.11204	0.284852	0.590608
K03931	Treatment - Control	DC	-0.187548	0.168686	14	-1.11182	0.284946	0.590608
K20118	Treatment - Control	DC	-0.237181	0.213019	14	-1.11343	0.284276	0.590608
K02538	Treatment - Control	DC	-0.251631	0.22621	14	-1.11238	0.284713	0.590608
K02010	Treatment - Control	DC	-0.159848	0.143957	14	-1.11039	0.28554	0.591221
K03457	Treatment - Control	DC	-0.224647	0.202292	14	-1.11051	0.285489	0.591221
K02907	Treatment - Control	DC	0.0350962	0.0316469	14	1.10899	0.286121	0.591479
K11749	Treatment - Control	DC	-0.0473553	0.0426912	14	-1.10925	0.286012	0.591479
K01338	Treatment - Control	DC	-0.0476193	0.0429111	14	-1.10972	0.285817	0.591479
K15526	Treatment - Control	DC	-0.0484232	0.0436775	14	-1.10865	0.286262	0.591479
K04031	Treatment - Control	DC	-0.252131	0.227371	14	-1.1089	0.286161	0.591479
K01129	Treatment - Control	DC	-0.0614862	0.0554773	14	-1.10831	0.286405	0.591619
K07313	Treatment - Control	DC	0.196151	0.177015	14	1.10811	0.28649	0.591641
K17624	Treatment - Control	DC	-0.221071	0.199607	14	-1.10753	0.286731	0.591984
K16328	Treatment - Control	DC	0.25066	0.226448	14	1.10692	0.286984	0.592098
K00805	Treatment - Control	DC	-0.042268	0.0381834	14	-1.10697	0.286965	0.592098
K21472	Treatment - Control	DC	-0.179129	0.161835	14	-1.10686	0.28701	0.592098
K02803	Treatment - Control	DC	-0.240597	0.217437	14	-1.10651	0.287155	0.592124
K20108	Treatment - Control	DC	-0.255369	0.230796	14	-1.10647	0.287172	0.592124
K04765	Treatment - Control	DC	-0.0643291	0.0581611	14	-1.10605	0.287349	0.592308
K03613	Treatment - Control	DC	-0.0639473	0.0578803	14	-1.10482	0.287864	0.592318
K00020	Treatment - Control	DC	-0.175128	0.158507	14	-1.10486	0.287847	0.592318
K03621	Treatment - Control	DC	-0.191493	0.173391	14	-1.1044	0.288041	0.592374
K18318	Treatment - Control	DC	0.356695	0.323178	14	1.10371	0.288329	0.59266
K01416	Treatment - Control	DC	0.356695	0.323178	14	1.10371	0.288329	0.59266
K15460	Treatment - Control	DC	-0.0516057	0.0467807	14	-1.10314	0.288568	0.592996
K07150	Treatment - Control	DC	-0.158934	0.144138	14	-1.10266	0.288771	0.593019
K02414	Treatment - Control	DC	-0.217391	0.197133	14	-1.10276	0.288727	0.593019
K03549	Treatment - Control	DC	-0.247811	0.224756	14	-1.10258	0.288803	0.593019
K05311	Treatment - Control	DC	-0.162601	0.14752	14	-1.10223	0.28895	0.593111
K03488	Treatment - Control	DC	-0.25197	0.228694	14	-1.10178	0.28914	0.593111
K21065	Treatment - Control	DC	0.368981	0.335204	14	1.10077	0.289565	0.59366
K02874	Treatment - Control	DC	0.0343978	0.0312856	14	1.09948	0.290108	0.594313
K02933	Treatment - Control	DC	0.0357712	0.0325637	14	1.0985	0.29052	0.594849
K00847	Treatment - Control	DC	-0.0995218	0.0905914	14	-1.09858	0.290486	0.594849
K13051	Treatment - Control	DC	0.119216	0.108571	14	1.09804	0.290712	0.595089
K00806	Treatment - Control	DC	-0.0594968	0.0542633	14	-1.09645	0.291386	0.59616
K18205	Treatment - Control	DC	-0.269655	0.246017	14	-1.09608	0.291539	0.59632
K01495	Treatment - Control	DC	0.0984233	0.0899649	14	1.09402	0.292413	0.59749
K01091	Treatment - Control	DC	-0.0358478	0.0327628	14	-1.09416	0.292352	0.59749
K05813	Treatment - Control	DC	-0.236168	0.215805	14	-1.09436	0.29227	0.59749
K02804	Treatment - Control	DC	-0.237288	0.21713	14	-1.09284	0.292913	0.598026
K02431	Treatment - Control	DC	-0.243931	0.223239	14	-1.09269	0.292977	0.598026
K02476	Treatment - Control	DC	-0.339695	0.311141	14	-1.09177	0.293365	0.598571
K06881	Treatment - Control	DC	-0.0536723	0.0492052	14	-1.09079	0.293785	0.598779
K05832	Treatment - Control	DC	-0.184073	0.168757	14	-1.09075	0.293799	0.598779
K21910	Treatment - Control	DC	-0.205284	0.188153	14	-1.09105	0.293674	0.598779
K12506	Treatment - Control	DC	0.0243884	0.0223711	14	1.09018	0.294045	0.599073
K00997	Treatment - Control	DC	-0.140746	0.129117	14	-1.09006	0.294095	0.599073
K10823	Treatment - Control	DC	-0.111788	0.102626	14	-1.08927	0.29443	0.599449
K07165	Treatment - Control	DC	0.294128	0.27075	14	1.08635	0.295677	0.600163
K19168	Treatment - Control	DC	0.126944	0.116702	14	1.08777	0.295071	0.600163
K04516	Treatment - Control	DC	-0.0617586	0.0568736	14	-1.08589	0.295871	0.600163
K03294	Treatment - Control	DC	-0.18625	0.171535	14	-1.08578	0.295917	0.600163
K09769	Treatment - Control	DC	-0.189784	0.17475	14	-1.08603	0.295811	0.600163
K00882	Treatment - Control	DC	-0.197713	0.182045	14	-1.08607	0.295796	0.600163
K07045	Treatment - Control	DC	-0.201453	0.185377	14	-1.08672	0.295517	0.600163
K18148	Treatment - Control	DC	-0.223812	0.20594	14	-1.08679	0.295489	0.600163
K03415	Treatment - Control	DC	-0.228312	0.210237	14	-1.08597	0.295836	0.600163
K02086	Treatment - Control	DC	-0.25228	0.232437	14	-1.08537	0.296094	0.600283
K16869	Treatment - Control	DC	0.218183	0.201141	14	1.08473	0.296368	0.600326
K03098	Treatment - Control	DC	0.204745	0.18884	14	1.08423	0.296583	0.600326
K14059	Treatment - Control	DC	-0.263234	0.242771	14	-1.08429	0.296557	0.600326
K00789	Treatment - Control	DC	-0.143619	0.132498	14	-1.08393	0.296709	0.600387
K02926	Treatment - Control	DC	0.033339	0.0307681	14	1.08356	0.29687	0.600407
K06412	Treatment - Control	DC	-0.245054	0.226134	14	-1.08367	0.296824	0.600407
K00036	Treatment - Control	DC	-0.102126	0.094322	14	-1.08274	0.297221	0.600809
K03710	Treatment - Control	DC	-0.215553	0.199224	14	-1.08196	0.297554	0.601176
K03717	Treatment - Control	DC	-0.22716	0.209934	14	-1.08205	0.297514	0.601176
K07149	Treatment - Control	DC	-0.150226	0.138872	14	-1.08176	0.297642	0.601201
K03146	Treatment - Control	DC	0.268887	0.248682	14	1.08125	0.29786	0.601209
K07456	Treatment - Control	DC	-0.076892	0.0710984	14	-1.08149	0.297758	0.601209
K07130	Treatment - Control	DC	-0.214373	0.19827	14	-1.08122	0.297874	0.601209
K10924	Treatment - Control	DC	-0.226049	0.209172	14	-1.08069	0.298102	0.601517
K03791	Treatment - Control	DC	-0.211053	0.195332	14	-1.08048	0.298189	0.60154
K02018	Treatment - Control	DC	-0.197828	0.183164	14	-1.08006	0.29837	0.60175
K00158	Treatment - Control	DC	0.195395	0.180959	14	1.07977	0.298494	0.601848
K18347	Treatment - Control	DC	0.171178	0.158984	14	1.0767	0.29982	0.603906
K01759	Treatment - Control	DC	-0.0395972	0.0367864	14	-1.07641	0.299945	0.604004
K03517	Treatment - Control	DC	-0.0538224	0.0500145	14	-1.07613	0.300063	0.604089
K14083	Treatment - Control	DC	-0.413024	0.383883	14	-1.07591	0.300159	0.604129
K00005	Treatment - Control	DC	-0.168675	0.156834	14	-1.0755	0.300335	0.60433
K01673	Treatment - Control	DC	0.114161	0.106355	14	1.07339	0.301249	0.605057
K02835	Treatment - Control	DC	0.0206803	0.0192621	14	1.07363	0.301147	0.605057
K00533	Treatment - Control	DC	-0.066947	0.0623802	14	-1.07321	0.301328	0.605057
K07590	Treatment - Control	DC	-0.135988	0.126689	14	-1.0734	0.301246	0.605057
K01738	Treatment - Control	DC	0.0522308	0.0487225	14	1.07201	0.30185	0.605227
K18910	Treatment - Control	DC	-0.23011	0.21464	14	-1.07207	0.30182	0.605227
K00156	Treatment - Control	DC	0.200978	0.187533	14	1.07169	0.301987	0.605348
K11688	Treatment - Control	DC	0.223623	0.208764	14	1.07118	0.30221	0.605642
K01698	Treatment - Control	DC	0.107901	0.100759	14	1.07089	0.302336	0.605742
K07098	Treatment - Control	DC	-0.0510854	0.0477216	14	-1.07049	0.302508	0.605781
K02563	Treatment - Control	DC	0.0348175	0.0325399	14	1.06999	0.302724	0.606059
K09787	Treatment - Control	DC	-0.167176	0.156292	14	-1.06964	0.302877	0.606213
K17999	Treatment - Control	DC	0.173231	0.162006	14	1.06929	0.303029	0.606226
K01623	Treatment - Control	DC	-0.220296	0.206058	14	-1.0691	0.303113	0.606226
K03093	Treatment - Control	DC	-0.173105	0.161979	14	-1.06869	0.30329	0.606272
K09459	Treatment - Control	DC	0.29839	0.279357	14	1.06813	0.303533	0.606301
K02172	Treatment - Control	DC	0.14635	0.136993	14	1.0683	0.303459	0.606301
K01679	Treatment - Control	DC	-0.174699	0.16365	14	-1.06752	0.303801	0.606405
K16370	Treatment - Control	DC	-0.193893	0.181646	14	-1.06742	0.303844	0.606405
K06951	Treatment - Control	DC	-0.217003	0.203324	14	-1.06728	0.303906	0.606405
K07035	Treatment - Control	DC	-0.217821	0.204117	14	-1.06714	0.303968	0.606405
K01914	Treatment - Control	DC	-0.0604953	0.0567599	14	-1.06581	0.304545	0.607099
K01181	Treatment - Control	DC	-0.0681751	0.0640166	14	-1.06496	0.304917	0.607688
K01838	Treatment - Control	DC	-0.0780243	0.0733059	14	-1.06437	0.305177	0.6079
K03319	Treatment - Control	DC	-0.188545	0.177205	14	-1.06399	0.30534	0.607918
K17733	Treatment - Control	DC	0.148139	0.139379	14	1.06286	0.305838	0.607952
K16898	Treatment - Control	DC	-0.0631802	0.0594591	14	-1.06258	0.305958	0.607952
K06878	Treatment - Control	DC	-0.0633486	0.0596192	14	-1.06255	0.30597	0.607952
K03410	Treatment - Control	DC	-0.205944	0.193681	14	-1.06332	0.305637	0.607952
K11216	Treatment - Control	DC	-0.231947	0.218191	14	-1.06305	0.305754	0.607952
K07678	Treatment - Control	DC	-0.232492	0.218724	14	-1.06294	0.305799	0.607952
K22230	Treatment - Control	DC	-0.177848	0.16749	14	-1.06184	0.306282	0.60842
K01839	Treatment - Control	DC	-0.161862	0.152599	14	-1.0607	0.306782	0.609259
K08217	Treatment - Control	DC	-0.188442	0.177781	14	-1.05996	0.307107	0.609571
K01805	Treatment - Control	DC	-0.0742198	0.0700509	14	-1.05951	0.307305	0.609686
K06287	Treatment - Control	DC	0.0374712	0.03539	14	1.05881	0.307615	0.610149
K05515	Treatment - Control	DC	-0.0468077	0.0442492	14	-1.05782	0.308049	0.610349
K21575	Treatment - Control	DC	0.205343	0.194176	14	1.05751	0.308187	0.610367
K01715	Treatment - Control	DC	-0.159207	0.150688	14	-1.05653	0.308616	0.61074
K02667	Treatment - Control	DC	-0.227338	0.215184	14	-1.05648	0.30864	0.61074
K09681	Treatment - Control	DC	-0.239298	0.226526	14	-1.05638	0.308683	0.61074
K19084	Treatment - Control	DC	0.160198	0.151783	14	1.05544	0.309097	0.610796
K03978	Treatment - Control	DC	-0.0438737	0.0415669	14	-1.0555	0.309073	0.610796
K21467	Treatment - Control	DC	-0.209625	0.198569	14	-1.05568	0.308993	0.610796
K03925	Treatment - Control	DC	-0.029396	0.0278753	14	-1.05455	0.30949	0.611088
K02545	Treatment - Control	DC	-0.208783	0.197932	14	-1.05482	0.309372	0.611088
K11534	Treatment - Control	DC	-0.228945	0.217131	14	-1.05441	0.309553	0.611088
K01791	Treatment - Control	DC	0.187237	0.17787	14	1.05266	0.310326	0.611614
K17998	Treatment - Control	DC	0.177172	0.168253	14	1.05301	0.310173	0.611614
K05833	Treatment - Control	DC	-0.177221	0.168367	14	-1.05259	0.31036	0.611614
K13590	Treatment - Control	DC	0.223979	0.212893	14	1.05207	0.310589	0.611721
K00096	Treatment - Control	DC	0.151592	0.144117	14	1.05187	0.310676	0.611721
K02405	Treatment - Control	DC	-0.179476	0.170648	14	-1.05173	0.31074	0.611721
K00634	Treatment - Control	DC	0.101271	0.0963577	14	1.05099	0.311065	0.611939
K03149	Treatment - Control	DC	0.0811549	0.0772673	14	1.05031	0.311367	0.612367
K16363	Treatment - Control	DC	-0.0461891	0.044067	14	-1.04816	0.312325	0.613873
K05340	Treatment - Control	DC	-0.197433	0.188375	14	-1.04808	0.312358	0.613873
K14540	Treatment - Control	DC	-0.158755	0.151748	14	-1.04617	0.313208	0.614964
K10112	Treatment - Control	DC	-0.215494	0.20599	14	-1.04614	0.313224	0.614964
K03076	Treatment - Control	DC	0.0326492	0.0312672	14	1.0442	0.314089	0.615901
K06889	Treatment - Control	DC	-0.0226949	0.0217293	14	-1.04444	0.313981	0.615901
K08986	Treatment - Control	DC	-0.176264	0.168795	14	-1.04424	0.314069	0.615901
K08600	Treatment - Control	DC	-0.22315	0.213595	14	-1.04473	0.313851	0.615901
K01714	Treatment - Control	DC	-0.133876	0.128308	14	-1.0434	0.314448	0.616163
K02805	Treatment - Control	DC	-0.169808	0.162732	14	-1.04348	0.314408	0.616163
K16962	Treatment - Control	DC	-0.209497	0.200821	14	-1.0432	0.314534	0.616163
K00925	Treatment - Control	DC	0.0284406	0.0272993	14	1.04181	0.315158	0.616668
K01647	Treatment - Control	DC	-0.0972689	0.0933258	14	-1.04225	0.31496	0.616668
K13766	Treatment - Control	DC	-0.225745	0.216696	14	-1.04176	0.315181	0.616668
K08738	Treatment - Control	DC	0.328166	0.315082	14	1.04153	0.315285	0.616719
K01202	Treatment - Control	DC	0.454637	0.436918	14	1.04056	0.315719	0.616803
K13677	Treatment - Control	DC	0.236926	0.227813	14	1.04	0.315968	0.616803
K00691	Treatment - Control	DC	0.185478	0.178247	14	1.04057	0.315713	0.616803
K01902	Treatment - Control	DC	0.0514496	0.0494469	14	1.0405	0.315744	0.616803
K02358	Treatment - Control	DC	0.0283875	0.0273123	14	1.03937	0.316252	0.616803
K15342	Treatment - Control	DC	-0.0710432	0.0682537	14	-1.04087	0.315579	0.616803
K11145	Treatment - Control	DC	-0.152536	0.146958	14	-1.03795	0.316888	0.616803
K12960	Treatment - Control	DC	-0.154314	0.148721	14	-1.03761	0.31704	0.616803
K15553	Treatment - Control	DC	-0.166974	0.16069	14	-1.03911	0.316369	0.616803
K04748	Treatment - Control	DC	-0.184391	0.177162	14	-1.0408	0.315608	0.616803
K16923	Treatment - Control	DC	-0.187819	0.180628	14	-1.03981	0.316054	0.616803
K00626	Treatment - Control	DC	-0.195175	0.187713	14	-1.03975	0.31608	0.616803
K02017	Treatment - Control	DC	-0.19572	0.188544	14	-1.03806	0.316837	0.616803
K03481	Treatment - Control	DC	-0.219476	0.211165	14	-1.03936	0.316256	0.616803
K00457	Treatment - Control	DC	-0.221552	0.213444	14	-1.03799	0.316872	0.616803
K10010	Treatment - Control	DC	-0.226957	0.218712	14	-1.0377	0.317001	0.616803
K16044	Treatment - Control	DC	0.185325	0.178698	14	1.03709	0.317277	0.616963
K12339	Treatment - Control	DC	0.311002	0.30039	14	1.03533	0.318069	0.617636
K03566	Treatment - Control	DC	0.156251	0.150871	14	1.03566	0.317919	0.617636
K00171	Treatment - Control	DC	-0.104915	0.10134	14	-1.03528	0.318091	0.617636
K15866	Treatment - Control	DC	0.177481	0.171524	14	1.03473	0.318339	0.617813
K02863	Treatment - Control	DC	0.0320829	0.0310268	14	1.03404	0.31865	0.617813
K00824	Treatment - Control	DC	-0.193072	0.186625	14	-1.03455	0.318421	0.617813
K03299	Treatment - Control	DC	-0.185064	0.179011	14	-1.03381	0.318752	0.61786
K02946	Treatment - Control	DC	0.0311024	0.030106	14	1.0331	0.319076	0.618197
K08978	Treatment - Control	DC	-0.0525653	0.0509266	14	-1.03218	0.319491	0.618482
K03182	Treatment - Control	DC	-0.21296	0.20629	14	-1.03233	0.319421	0.618482
K22083	Treatment - Control	DC	-0.215374	0.208709	14	-1.03193	0.319602	0.618482
K01299	Treatment - Control	DC	-0.218881	0.212151	14	-1.03172	0.319697	0.618482
K01962	Treatment - Control	DC	-0.224085	0.217092	14	-1.03221	0.319475	0.618482
K10797	Treatment - Control	DC	-0.221341	0.214696	14	-1.03095	0.320046	0.618854
K03698	Treatment - Control	DC	-0.187644	0.182105	14	-1.03041	0.32029	0.619175
K07496	Treatment - Control	DC	-0.207017	0.200962	14	-1.03013	0.320419	0.619274
K18574	Treatment - Control	DC	0.328888	0.319332	14	1.02993	0.32051	0.619299
K00060	Treatment - Control	DC	0.290321	0.28261	14	1.02728	0.321709	0.619835
K21977	Treatment - Control	DC	0.184821	0.179883	14	1.02745	0.321633	0.619835
K02895	Treatment - Control	DC	0.0329746	0.0320616	14	1.02848	0.321167	0.619835
K00951	Treatment - Control	DC	-0.0395793	0.0385156	14	-1.02762	0.321558	0.619835
K06925	Treatment - Control	DC	-0.058511	0.0569029	14	-1.02826	0.321265	0.619835
K03497	Treatment - Control	DC	-0.105798	0.102982	14	-1.02735	0.32168	0.619835
K14645	Treatment - Control	DC	-0.198751	0.19348	14	-1.02725	0.321726	0.619835
K03379	Treatment - Control	DC	-0.234578	0.228179	14	-1.02804	0.321365	0.619835
K01438	Treatment - Control	DC	-0.0670838	0.0653513	14	-1.02651	0.322061	0.620329
K13963	Treatment - Control	DC	-0.195563	0.190829	14	-1.02481	0.322836	0.621672
K01061	Treatment - Control	DC	-0.0765778	0.0747616	14	-1.02429	0.323071	0.621848
K02935	Treatment - Control	DC	0.031915	0.0311766	14	1.02368	0.323349	0.622166
K09789	Treatment - Control	DC	-0.177007	0.172933	14	-1.02356	0.323407	0.622166
K00995	Treatment - Control	DC	0.0680584	0.0665178	14	1.02316	0.323587	0.622362
K01273	Treatment - Control	DC	-0.0973132	0.0951333	14	-1.02291	0.3237	0.622428
K06901	Treatment - Control	DC	-0.185998	0.181961	14	-1.02219	0.324031	0.622881
K13005	Treatment - Control	DC	-0.230924	0.225946	14	-1.02203	0.324103	0.622881
K01004	Treatment - Control	DC	-0.218236	0.213685	14	-1.0213	0.324438	0.623242
K00335	Treatment - Control	DC	-0.10568	0.103572	14	-1.02036	0.324868	0.623916
K12240	Treatment - Control	DC	-0.222789	0.218463	14	-1.0198	0.325123	0.623952
K00169	Treatment - Control	DC	-0.10416	0.102159	14	-1.01958	0.325225	0.623956
K01006	Treatment - Control	DC	-0.0483294	0.0474567	14	-1.01839	0.32577	0.624741
K00788	Treatment - Control	DC	-0.0312579	0.030707	14	-1.01794	0.325976	0.624749
K03570	Treatment - Control	DC	-0.0439499	0.0431804	14	-1.01782	0.326031	0.624749
K06967	Treatment - Control	DC	-0.158294	0.155541	14	-1.0177	0.326085	0.624749
K03223	Treatment - Control	DC	-0.204388	0.200834	14	-1.01769	0.32609	0.624749
K07709	Treatment - Control	DC	0.23132	0.227393	14	1.01727	0.326283	0.624769
K01194	Treatment - Control	DC	0.1521	0.14949	14	1.01746	0.326195	0.624769
K05989	Treatment - Control	DC	0.12556	0.123525	14	1.01647	0.326652	0.624769
K22510	Treatment - Control	DC	-0.203438	0.200063	14	-1.01687	0.326467	0.624769
K06193	Treatment - Control	DC	0.131352	0.129349	14	1.01548	0.327107	0.624792
K19302	Treatment - Control	DC	0.0869955	0.0856271	14	1.01598	0.326876	0.624792
K04759	Treatment - Control	DC	-0.066955	0.0659421	14	-1.01536	0.327161	0.624792
K09022	Treatment - Control	DC	-0.0716131	0.0705144	14	-1.01558	0.32706	0.624792
K21279	Treatment - Control	DC	0.336587	0.33202	14	1.01375	0.327901	0.625949
K05363	Treatment - Control	DC	0.198957	0.196358	14	1.01324	0.328139	0.626254
K02241	Treatment - Control	DC	-0.21322	0.210602	14	-1.01243	0.328511	0.62652
K03292	Treatment - Control	DC	-0.203072	0.200619	14	-1.01223	0.328604	0.626537
K09798	Treatment - Control	DC	0.271304	0.268331	14	1.01108	0.329135	0.626664
K01571	Treatment - Control	DC	-0.052051	0.0514534	14	-1.01161	0.328888	0.626664
K03224	Treatment - Control	DC	-0.199836	0.197586	14	-1.01139	0.328991	0.626664
K14731	Treatment - Control	DC	-0.207804	0.205443	14	-1.0115	0.328942	0.626664
K01689	Treatment - Control	DC	-0.0389317	0.0385257	14	-1.01054	0.329385	0.626971
K14260	Treatment - Control	DC	-0.0834937	0.0826632	14	-1.01005	0.329612	0.627252
K02518	Treatment - Control	DC	0.0320888	0.0318212	14	1.00841	0.33037	0.628544
K12410	Treatment - Control	DC	-0.0696301	0.0690653	14	-1.00818	0.330478	0.628598
K20238	Treatment - Control	DC	-0.177199	0.175951	14	-1.00709	0.33098	0.629251
K02045	Treatment - Control	DC	-0.209104	0.207605	14	-1.00722	0.330919	0.629251
K02906	Treatment - Control	DC	0.0306908	0.030541	14	1.0049	0.331997	0.629493
K12573	Treatment - Control	DC	-0.0405568	0.0403038	14	-1.00628	0.331359	0.629493
K06158	Treatment - Control	DC	-0.0511758	0.0509068	14	-1.00528	0.33182	0.629493
K00757	Treatment - Control	DC	-0.0709389	0.0706144	14	-1.0046	0.33214	0.629493
K00505	Treatment - Control	DC	-0.134746	0.133988	14	-1.00566	0.331646	0.629493
K07742	Treatment - Control	DC	-0.153129	0.152206	14	-1.00606	0.331458	0.629493
K03317	Treatment - Control	DC	-0.176469	0.175411	14	-1.00603	0.331471	0.629493
K03616	Treatment - Control	DC	-0.0627425	0.0624661	14	-1.00442	0.33222	0.629494
K03744	Treatment - Control	DC	0.12834	0.127869	14	1.00368	0.332567	0.629619
K20452	Treatment - Control	DC	-0.153274	0.15269	14	-1.00383	0.332497	0.629619
K03642	Treatment - Control	DC	0.243929	0.243164	14	1.00314	0.332815	0.629727
K09136	Treatment - Control	DC	0.24215	0.241393	14	1.00314	0.332819	0.629727
K13628	Treatment - Control	DC	0.323037	0.322518	14	1.00161	0.333531	0.63057
K11472	Treatment - Control	DC	0.299292	0.299362	14	0.999767	0.334391	0.63057
K01885	Treatment - Control	DC	0.0333802	0.0333654	14	1.00044	0.334075	0.63057
K04096	Treatment - Control	DC	-0.0460933	0.0460494	14	-1.00095	0.333837	0.63057
K01071	Treatment - Control	DC	-0.0969105	0.0967685	14	-1.00147	0.333597	0.63057
K06978	Treatment - Control	DC	-0.175164	0.175113	14	-1.00029	0.334145	0.63057
K15546	Treatment - Control	DC	-0.204397	0.204474	14	-0.999623	0.334458	0.63057
K09816	Treatment - Control	DC	0.0235698	0.0235946	14	0.998949	0.334773	0.630864
K21602	Treatment - Control	DC	0.228578	0.229088	14	0.997777	0.335322	0.631407
K06893	Treatment - Control	DC	0.215516	0.216065	14	0.997459	0.335471	0.631407
K02864	Treatment - Control	DC	0.0312462	0.0313107	14	0.99794	0.335245	0.631407
K06962	Treatment - Control	DC	-0.186348	0.186938	14	-0.996846	0.335757	0.631407
K11062	Treatment - Control	DC	-0.293937	0.295037	14	-0.996272	0.336027	0.631425
K16248	Treatment - Control	DC	-0.1695	0.170208	14	-0.995844	0.336228	0.631652
K02931	Treatment - Control	DC	0.0320433	0.0322135	14	0.994718	0.336756	0.632195
K02837	Treatment - Control	DC	-0.0438161	0.0440463	14	-0.994775	0.336729	0.632195
K19119	Treatment - Control	DC	-0.1466	0.147357	14	-0.994863	0.336688	0.632195
K03660	Treatment - Control	DC	-0.180396	0.181435	14	-0.994272	0.336965	0.632307
K03821	Treatment - Control	DC	-0.212441	0.213669	14	-0.994252	0.336975	0.632307
K03786	Treatment - Control	DC	0.107725	0.108407	14	0.993708	0.337231	0.632637
K01941	Treatment - Control	DC	-0.149049	0.150115	14	-0.992896	0.337612	0.633203
K00220	Treatment - Control	DC	-0.0544725	0.0548832	14	-0.992518	0.33779	0.633237
K03551	Treatment - Control	DC	-0.0552666	0.0556751	14	-0.992663	0.337722	0.633237
K01457	Treatment - Control	DC	-0.149054	0.150209	14	-0.992309	0.337889	0.633271
K05879	Treatment - Control	DC	-0.195821	0.197523	14	-0.991387	0.338323	0.633636
K05569	Treatment - Control	DC	-0.212666	0.214479	14	-0.99155	0.338246	0.633636
K01709	Treatment - Control	DC	-0.0862943	0.0871184	14	-0.990541	0.338722	0.634233
K02278	Treatment - Control	DC	-0.192559	0.194514	14	-0.989949	0.339001	0.634457
K11636	Treatment - Control	DC	-0.247277	0.249773	14	-0.990006	0.338974	0.634457
K00287	Treatment - Control	DC	-0.0599663	0.0606369	14	-0.988941	0.339477	0.634856
K21064	Treatment - Control	DC	-0.172752	0.174705	14	-0.988818	0.339535	0.634856
K07038	Treatment - Control	DC	0.163334	0.165367	14	0.987706	0.34006	0.635688
K22213	Treatment - Control	DC	0.170074	0.172236	14	0.987447	0.340183	0.635768
K02988	Treatment - Control	DC	0.0316666	0.0320818	14	0.987057	0.340368	0.635813
K04565	Treatment - Control	DC	-0.190007	0.192489	14	-0.987105	0.340345	0.635813
K01095	Treatment - Control	DC	-0.197491	0.200143	14	-0.986751	0.340512	0.635933
K11753	Treatment - Control	DC	0.0219175	0.022222	14	0.986297	0.340727	0.635952
K18013	Treatment - Control	DC	-0.207052	0.209901	14	-0.986426	0.340666	0.635952
K03693	Treatment - Control	DC	-0.268018	0.271856	14	-0.985883	0.340923	0.635952
K11261	Treatment - Control	DC	-0.19105	0.1939	14	-0.985301	0.341199	0.636317
K03615	Treatment - Control	DC	-0.0564897	0.0573487	14	-0.985022	0.341331	0.636413
K01963	Treatment - Control	DC	-0.204588	0.207888	14	-0.984125	0.341757	0.636758
K03568	Treatment - Control	DC	0.272641	0.277676	14	0.981868	0.342829	0.637556
K16182	Treatment - Control	DC	0.124411	0.12658	14	0.982861	0.342357	0.637556
K10773	Treatment - Control	DC	-0.0354564	0.0360743	14	-0.982873	0.342352	0.637556
K03086	Treatment - Control	DC	-0.112706	0.11476	14	-0.9821	0.342719	0.637556
K16905	Treatment - Control	DC	-0.214193	0.218047	14	-0.982327	0.342611	0.637556
K19303	Treatment - Control	DC	0.276344	0.281567	14	0.98145	0.343028	0.637659
K17242	Treatment - Control	DC	-0.201985	0.20581	14	-0.981414	0.343045	0.637659
K12977	Treatment - Control	DC	0.304543	0.310626	14	0.980416	0.343521	0.638009
K00927	Treatment - Control	DC	-0.127259	0.12981	14	-0.980342	0.343556	0.638009
K07393	Treatment - Control	DC	0.275822	0.281596	14	0.979496	0.343959	0.6382
K03969	Treatment - Control	DC	0.126486	0.129126	14	0.979549	0.343934	0.6382
K18149	Treatment - Control	DC	-0.192921	0.196972	14	-0.979432	0.343989	0.6382
K02897	Treatment - Control	DC	-0.0665741	0.068014	14	-0.978829	0.344277	0.638302
K03611	Treatment - Control	DC	0.345516	0.353215	14	0.9782	0.344577	0.638559
K06201	Treatment - Control	DC	-0.0544035	0.0557024	14	-0.97668	0.345303	0.639457
K21285	Treatment - Control	DC	-0.337116	0.345242	14	-0.976463	0.345407	0.639499
K07821	Treatment - Control	DC	0.304583	0.312229	14	0.975513	0.345862	0.640042
K02781	Treatment - Control	DC	-0.205486	0.210724	14	-0.975141	0.34604	0.640222
K05995	Treatment - Control	DC	0.132604	0.136153	14	0.973932	0.346619	0.640422
K02560	Treatment - Control	DC	-0.0462222	0.0474679	14	-0.973757	0.346703	0.640422
K00611	Treatment - Control	DC	-0.0772267	0.0792876	14	-0.974008	0.346582	0.640422
K09826	Treatment - Control	DC	-0.205164	0.210612	14	-0.974134	0.346522	0.640422
K01251	Treatment - Control	DC	0.153859	0.158071	14	0.973355	0.346895	0.640609
K11184	Treatment - Control	DC	-0.180692	0.185743	14	-0.972805	0.347159	0.640785
K03720	Treatment - Control	DC	-0.144206	0.148313	14	-0.972309	0.347397	0.640789
K18682	Treatment - Control	DC	0.024162	0.0248584	14	0.971985	0.347553	0.640857
K10540	Treatment - Control	DC	-0.184975	0.190439	14	-0.971307	0.347879	0.641229
K05380	Treatment - Control	DC	0.296374	0.306014	14	0.968496	0.349232	0.64163
K02096	Treatment - Control	DC	0.296374	0.306014	14	0.968496	0.349232	0.64163
K02286	Treatment - Control	DC	0.296374	0.306014	14	0.968496	0.349232	0.64163
K05379	Treatment - Control	DC	0.296374	0.306014	14	0.968496	0.349232	0.64163
K02290	Treatment - Control	DC	0.296374	0.306014	14	0.968496	0.349232	0.64163
K02914	Treatment - Control	DC	0.0870463	0.0897397	14	0.969986	0.348514	0.64163
K00528	Treatment - Control	DC	0.0480468	0.0495592	14	0.969482	0.348757	0.64163
K02437	Treatment - Control	DC	0.0264798	0.0272828	14	0.970566	0.348235	0.64163
K13542	Treatment - Control	DC	-0.0487032	0.0503047	14	-0.968164	0.349391	0.64163
K00954	Treatment - Control	DC	-0.0500627	0.0516469	14	-0.969325	0.348832	0.64163
K07301	Treatment - Control	DC	-0.0518317	0.0534516	14	-0.969693	0.348655	0.64163
K07452	Treatment - Control	DC	-0.108204	0.111498	14	-0.970464	0.348284	0.64163
K07533	Treatment - Control	DC	-0.163235	0.168231	14	-0.970301	0.348362	0.64163
K03336	Treatment - Control	DC	-0.208641	0.215423	14	-0.968515	0.349222	0.64163
K03207	Treatment - Control	DC	-0.216253	0.222967	14	-0.96989	0.34856	0.64163
K00561	Treatment - Control	DC	0.121632	0.125723	14	0.96746	0.349731	0.641703
K04771	Treatment - Control	DC	-0.038178	0.0394642	14	-0.96741	0.349755	0.641703
K00795	Treatment - Control	DC	-0.124156	0.128278	14	-0.967869	0.349534	0.641703
K12137	Treatment - Control	DC	-0.203087	0.209869	14	-0.967681	0.349624	0.641703
K03210	Treatment - Control	DC	-0.0518926	0.0536673	14	-0.966932	0.349986	0.641978
K02388	Treatment - Control	DC	-0.19276	0.199407	14	-0.966665	0.350114	0.642066
K04029	Treatment - Control	DC	-0.202047	0.209184	14	-0.965881	0.350493	0.642315
K12961	Treatment - Control	DC	0.218638	0.226478	14	0.965381	0.350735	0.642422
K01599	Treatment - Control	DC	0.0667458	0.0691483	14	0.965256	0.350795	0.642422
K12555	Treatment - Control	DC	-0.17676	0.183118	14	-0.96528	0.350784	0.642422
K00754	Treatment - Control	DC	0.133068	0.138015	14	0.964156	0.351327	0.642528
K00266	Treatment - Control	DC	-0.0746412	0.0774015	14	-0.964338	0.351239	0.642528
K04083	Treatment - Control	DC	-0.132255	0.137204	14	-0.963933	0.351435	0.642555
K03046	Treatment - Control	DC	0.0289821	0.0300848	14	0.963349	0.351718	0.642771
K01804	Treatment - Control	DC	-0.0505221	0.0524543	14	-0.963164	0.351808	0.642771
K03499	Treatment - Control	DC	-0.0505806	0.0525229	14	-0.96302	0.351878	0.642771
K03388	Treatment - Control	DC	-0.106184	0.110597	14	-0.960099	0.353295	0.644468
K02994	Treatment - Control	DC	0.0309549	0.0322485	14	0.959886	0.353398	0.644508
K19050	Treatment - Control	DC	0.312894	0.326143	14	0.959378	0.353645	0.644621
K12296	Treatment - Control	DC	0.109169	0.113789	14	0.9594	0.353634	0.644621
K16783	Treatment - Control	DC	-0.140875	0.146858	14	-0.959257	0.353704	0.644621
K10546	Treatment - Control	DC	-0.222361	0.231958	14	-0.958623	0.354012	0.645034
K01567	Treatment - Control	DC	-0.187176	0.195478	14	-0.957529	0.354545	0.645708
K19428	Treatment - Control	DC	0.148524	0.155304	14	0.956341	0.355124	0.646317
K03498	Treatment - Control	DC	-0.0586639	0.0613382	14	-0.956401	0.355095	0.646317
K04019	Treatment - Control	DC	-0.204194	0.213513	14	-0.956353	0.355118	0.646317
K02054	Treatment - Control	DC	-0.203666	0.213148	14	-0.955516	0.355526	0.646901
K13018	Treatment - Control	DC	0.297863	0.311925	14	0.954919	0.355818	0.647134
K11175	Treatment - Control	DC	-0.0681007	0.0713496	14	-0.954465	0.356039	0.647216
K11928	Treatment - Control	DC	-0.172541	0.180741	14	-0.954632	0.355958	0.647216
K17240	Treatment - Control	DC	-0.186435	0.19545	14	-0.953874	0.356328	0.647468
K18833	Treatment - Control	DC	0.176795	0.185492	14	0.953114	0.3567	0.647995
K11214	Treatment - Control	DC	0.150934	0.158579	14	0.951789	0.357348	0.648093
K02992	Treatment - Control	DC	0.028422	0.029837	14	0.952577	0.356962	0.648093
K06950	Treatment - Control	DC	-0.0528083	0.0554519	14	-0.952325	0.357086	0.648093
K02783	Treatment - Control	DC	-0.192238	0.201971	14	-0.951808	0.357339	0.648093
K00641	Treatment - Control	DC	0.313995	0.330729	14	0.949404	0.358517	0.648486
K02658	Treatment - Control	DC	0.307357	0.323855	14	0.949057	0.358688	0.648486
K07687	Treatment - Control	DC	0.279282	0.293871	14	0.950353	0.358052	0.648486
K07071	Treatment - Control	DC	0.176766	0.186161	14	0.949533	0.358454	0.648486
K15582	Treatment - Control	DC	0.131898	0.138907	14	0.949546	0.358448	0.648486
K11383	Treatment - Control	DC	0.118559	0.124876	14	0.949414	0.358513	0.648486
K02867	Treatment - Control	DC	0.0292628	0.0308292	14	0.949191	0.358622	0.648486
K03426	Treatment - Control	DC	0.0253331	0.0266592	14	0.950257	0.358099	0.648486
K09748	Treatment - Control	DC	-0.0418148	0.0439718	14	-0.950946	0.357761	0.648486
K04477	Treatment - Control	DC	-0.109018	0.114774	14	-0.949854	0.358297	0.648486
K03411	Treatment - Control	DC	-0.167159	0.176044	14	-0.949531	0.358455	0.648486
K07706	Treatment - Control	DC	-0.213337	0.224406	14	-0.950672	0.357896	0.648486
K16554	Treatment - Control	DC	-0.214913	0.226439	14	-0.949099	0.358667	0.648486
K20885	Treatment - Control	DC	0.303983	0.320488	14	0.948501	0.358961	0.648806
K15894	Treatment - Control	DC	0.136383	0.14391	14	0.947696	0.359356	0.648806
K00766	Treatment - Control	DC	0.0186489	0.0196758	14	0.947809	0.359301	0.648806
K03536	Treatment - Control	DC	-0.040295	0.0425041	14	-0.948025	0.359195	0.648806
K06864	Treatment - Control	DC	-0.146458	0.154513	14	-0.947865	0.359273	0.648806
K11755	Treatment - Control	DC	0.0421981	0.044567	14	0.946847	0.359774	0.649147
K01092	Treatment - Control	DC	-0.0369575	0.0390344	14	-0.946794	0.3598	0.649147
K07584	Treatment - Control	DC	-0.141712	0.149699	14	-0.946646	0.359873	0.649147
K03111	Treatment - Control	DC	0.0449257	0.0475271	14	0.945266	0.360553	0.649831
K02950	Treatment - Control	DC	0.0275851	0.0291841	14	0.94521	0.36058	0.649831
K22205	Treatment - Control	DC	0.246937	0.261398	14	0.94468	0.360842	0.649936
K00945	Treatment - Control	DC	-0.0250475	0.0265357	14	-0.943915	0.361219	0.649936
K04042	Treatment - Control	DC	-0.0935255	0.0990706	14	-0.944029	0.361163	0.649936
K01615	Treatment - Control	DC	-0.102371	0.108442	14	-0.944018	0.361168	0.649936
K02793	Treatment - Control	DC	-0.169879	0.179848	14	-0.944571	0.360895	0.649936
K05878	Treatment - Control	DC	-0.177365	0.187841	14	-0.944232	0.361063	0.649936
K20453	Treatment - Control	DC	-0.181352	0.192374	14	-0.942704	0.361817	0.65058
K00864	Treatment - Control	DC	-0.108892	0.115598	14	-0.941983	0.362173	0.650631
K03706	Treatment - Control	DC	-0.152653	0.161995	14	-0.942333	0.362	0.650631
K02407	Treatment - Control	DC	-0.162977	0.173003	14	-0.942047	0.362141	0.650631
K10120	Treatment - Control	DC	-0.200361	0.212656	14	-0.942185	0.362073	0.650631
K01250	Treatment - Control	DC	-0.19664	0.208791	14	-0.941802	0.362262	0.650644
K18707	Treatment - Control	DC	-0.0471688	0.0501198	14	-0.941121	0.3626	0.651102
K08289	Treatment - Control	DC	0.108831	0.115672	14	0.94086	0.362729	0.651186
K03820	Treatment - Control	DC	0.167978	0.178675	14	0.940131	0.36309	0.651469
K00640	Treatment - Control	DC	0.0813507	0.0865439	14	0.939994	0.363157	0.651469
K07304	Treatment - Control	DC	-0.0505661	0.0537822	14	-0.940202	0.363054	0.651469
K21471	Treatment - Control	DC	-0.125962	0.134019	14	-0.939878	0.363215	0.651469
K06019	Treatment - Control	DC	0.149683	0.159339	14	0.939398	0.363453	0.651601
K03713	Treatment - Control	DC	-0.183341	0.195213	14	-0.939183	0.363559	0.651644
K07479	Treatment - Control	DC	-0.134386	0.143234	14	-0.938229	0.364032	0.65198
K03287	Treatment - Control	DC	-0.241978	0.257934	14	-0.938142	0.364075	0.65198
K10202	Treatment - Control	DC	-0.183422	0.195672	14	-0.937395	0.364446	0.652496
K09707	Treatment - Control	DC	-0.168964	0.180292	14	-0.93717	0.364558	0.652549
K10910	Treatment - Control	DC	-0.0957091	0.102153	14	-0.936917	0.364683	0.652626
K01809	Treatment - Control	DC	-0.0537968	0.057456	14	-0.936312	0.364984	0.652661
[truncated: 5,928 more rows]
